# Supplementary material for: Complete Dosage Compensation in Anopheles stephensi and the Evolution of Sex-Biased Genes in Mosquitoes
Source: Genome Biol Evol. 2015 Jun 16;7(7):1914–24. doi: 10.1093/gbe/evv115 (PMC4524482; doi:10.1093/gbe/evv115)
Supplement: Supplementary Data [file supp_evv115_Additional_File_1.xlsx]

## Sheet: An. stephensi female-biased 
Female expression level to male expression level ratio > 16
biological process
GOBPID	Pvalue	OddsRatio	ExpCount	Count	Size	Term
GO:0001516	2.97247e-07	Inf	0.0204218	3	3	prostaglandin biosynthetic process
GO:0046457	2.97247e-07	Inf	0.0204218	3	3	prostanoid biosynthetic process
GO:1901570	1.18327e-06	465	0.027229	3	4	fatty acid derivative biosynthetic process
GO:0046456	1.18327e-06	465	0.027229	3	4	icosanoid biosynthetic process
GO:0006636	1.18327e-06	465	0.027229	3	4	unsaturated fatty acid biosynthetic process
GO:0006692	1.62497e-05	92.95	0.0544581	3	8	prostanoid metabolic process
GO:0006693	1.62497e-05	92.95	0.0544581	3	8	prostaglandin metabolic process
GO:1901568	2.42575e-05	77.4479	0.0612653	3	9	fatty acid derivative metabolic process
GO:0006690	2.42575e-05	77.4479	0.0612653	3	9	icosanoid metabolic process
GO:0033559	2.42575e-05	77.4479	0.0612653	3	9	unsaturated fatty acid metabolic process
GO:0006508	0.000443528	3.67411	3.99586	12	587	proteolysis
GO:0016485	0.000647327	3.50821	4.16604	12	612	protein processing
GO:0051604	0.000676411	3.48922	4.18647	12	615	protein maturation
GO:0006979	0.00268232	7.63778	0.585424	4	86	response to oxidative stress
GO:0007304	0.00279761	7.54473	0.592232	4	87	chorion-containing eggshell formation
GO:0030703	0.00279761	7.54473	0.592232	4	87	eggshell formation
GO:0016053	0.00632035	4.67713	1.18446	5	174	organic acid biosynthetic process
GO:0046394	0.00632035	4.67713	1.18446	5	174	carboxylic acid biosynthetic process
GO:0046655	0.00648373	18.9413	0.122531	2	18	folic acid metabolic process
GO:0046656	0.00648373	18.9413	0.122531	2	18	folic acid biosynthetic process
GO:0007359	0.00680726	Inf	0.00680726	1	1	posterior abdomen determination
GO:0032877	0.00680726	Inf	0.00680726	1	1	positive regulation of DNA endoreduplication
GO:0030719	0.00680726	Inf	0.00680726	1	1	P granule organization
GO:2000105	0.00680726	Inf	0.00680726	1	1	positive regulation of DNA-dependent DNA replication
GO:0008542	0.00680726	Inf	0.00680726	1	1	visual learning
GO:0006633	0.00704784	8.39318	0.394821	3	58	fatty acid biosynthetic process
GO:0019497	0.00721514	17.8247	0.129338	2	19	hexachlorocyclohexane metabolic process
cellular component
GOCCID	Pvalue	OddsRatio	ExpCount	Count	Size	Term
GO:1990047	0.00439041	Inf	0.00439041	1	1	spindle matrix
molecular function
GOBPID	Pvalue	OddsRatio	ExpCount	Count	Size	Term
GO:0006364	9.10174e-05	19.9596	0.241991	4	37	rRNA processing
GO:0016072	0.000112267	18.814	0.255072	4	39	rRNA metabolic process
GO:0042255	0.000413847	105.532	0.0327015	2	5	ribosome assembly
GO:0042254	0.000447792	5.79728	1.40617	7	215	ribosome biogenesis
GO:0007586	0.00114432	52.7447	0.0523225	2	8	digestion
GO:0006508	0.00115983	3.45107	3.83916	11	587	proteolysis
GO:0022613	0.00137871	4.7365	1.70048	7	260	ribonucleoprotein complex biogenesis
GO:0016485	0.00162984	3.29547	4.00267	11	612	protein processing
GO:0051604	0.00169555	3.27767	4.02229	11	615	protein maturation
GO:0071704	0.0033765	2.57362	29.5818	39	4523	organic substance metabolic process
GO:0001522	0.00362698	26.3511	0.0915643	2	14	pseudouridine synthesis
GO:0034470	0.00459803	6.52711	0.680192	4	104	ncRNA processing
GO:0009138	0.00654031	Inf	0.00654031	1	1	pyrimidine nucleoside diphosphate metabolic process
GO:0009139	0.00654031	Inf	0.00654031	1	1	pyrimidine nucleoside diphosphate biosynthetic process
GO:0042256	0.00654031	Inf	0.00654031	1	1	mature ribosome assembly
GO:0044241	0.00654031	Inf	0.00654031	1	1	lipid digestion
GO:0000412	0.00654031	Inf	0.00654031	1	1	histone peptidyl-prolyl isomerization
GO:0030299	0.00654031	Inf	0.00654031	1	1	intestinal cholesterol absorption
GO:0060215	0.00654031	Inf	0.00654031	1	1	primitive hemopoiesis
GO:0046072	0.00654031	Inf	0.00654031	1	1	dTDP metabolic process
GO:2000060	0.00654031	Inf	0.00654031	1	1	positive regulation of protein ubiquitination involved in ubiquitin-dependent protein catabolic process
GO:2000058	0.00654031	Inf	0.00654031	1	1	regulation of protein ubiquitination involved in ubiquitin-dependent protein catabolic process
GO:0006233	0.00654031	Inf	0.00654031	1	1	dTDP biosynthetic process
GO:0050892	0.00654031	Inf	0.00654031	1	1	intestinal absorption
GO:0009443	0.00654031	Inf	0.00654031	1	1	pyridoxal 5'-phosphate salvage
GO:0009196	0.00654031	Inf	0.00654031	1	1	pyrimidine deoxyribonucleoside diphosphate metabolic process
GO:0009197	0.00654031	Inf	0.00654031	1	1	pyrimidine deoxyribonucleoside diphosphate biosynthetic process
GO:0009189	0.00654031	Inf	0.00654031	1	1	deoxyribonucleoside diphosphate biosynthetic process
GO:0008152	0.00879949	2.47671	33.0874	41	5059	metabolic process
GO:0000413	0.00971296	15.0395	0.150427	2	23	protein peptidyl-prolyl isomerization
Female expression level to male expression level ratio < 16 and > 8
biological process
GOBPID	Pvalue	OddsRatio	ExpCount	Count	Size	Term
GO:0006364	9.10174e-05	19.9596	0.241991	4	37	rRNA processing
GO:0016072	0.000112267	18.814	0.255072	4	39	rRNA metabolic process
GO:0042255	0.000413847	105.532	0.0327015	2	5	ribosome assembly
GO:0042254	0.000447792	5.79728	1.40617	7	215	ribosome biogenesis
GO:0007586	0.00114432	52.7447	0.0523225	2	8	digestion
GO:0006508	0.00115983	3.45107	3.83916	11	587	proteolysis
GO:0022613	0.00137871	4.7365	1.70048	7	260	ribonucleoprotein complex biogenesis
GO:0016485	0.00162984	3.29547	4.00267	11	612	protein processing
GO:0051604	0.00169555	3.27767	4.02229	11	615	protein maturation
GO:0071704	0.0033765	2.57362	29.5818	39	4523	organic substance metabolic process
GO:0001522	0.00362698	26.3511	0.0915643	2	14	pseudouridine synthesis
GO:0034470	0.00459803	6.52711	0.680192	4	104	ncRNA processing
GO:0009138	0.00654031	Inf	0.00654031	1	1	pyrimidine nucleoside diphosphate metabolic process
GO:0009139	0.00654031	Inf	0.00654031	1	1	pyrimidine nucleoside diphosphate biosynthetic process
GO:0042256	0.00654031	Inf	0.00654031	1	1	mature ribosome assembly
GO:0044241	0.00654031	Inf	0.00654031	1	1	lipid digestion
GO:0000412	0.00654031	Inf	0.00654031	1	1	histone peptidyl-prolyl isomerization
GO:0030299	0.00654031	Inf	0.00654031	1	1	intestinal cholesterol absorption
GO:0060215	0.00654031	Inf	0.00654031	1	1	primitive hemopoiesis
GO:0046072	0.00654031	Inf	0.00654031	1	1	dTDP metabolic process
GO:2000060	0.00654031	Inf	0.00654031	1	1	positive regulation of protein ubiquitination involved in ubiquitin-dependent protein catabolic process
GO:2000058	0.00654031	Inf	0.00654031	1	1	regulation of protein ubiquitination involved in ubiquitin-dependent protein catabolic process
GO:0006233	0.00654031	Inf	0.00654031	1	1	dTDP biosynthetic process
GO:0050892	0.00654031	Inf	0.00654031	1	1	intestinal absorption
GO:0009443	0.00654031	Inf	0.00654031	1	1	pyridoxal 5'-phosphate salvage
GO:0009196	0.00654031	Inf	0.00654031	1	1	pyrimidine deoxyribonucleoside diphosphate metabolic process
GO:0009197	0.00654031	Inf	0.00654031	1	1	pyrimidine deoxyribonucleoside diphosphate biosynthetic process
GO:0009189	0.00654031	Inf	0.00654031	1	1	deoxyribonucleoside diphosphate biosynthetic process
GO:0008152	0.00879949	2.47671	33.0874	41	5059	metabolic process
GO:0000413	0.00971296	15.0395	0.150427	2	23	protein peptidyl-prolyl isomerization
cellular component
GOCCID	Pvalue	OddsRatio	ExpCount	Count	Size	Term
GO:0031981	1.03146e-06	7.98099	2.32421	12	444	nuclear lumen
GO:0005732	1.29006e-06	315.482	0.0261736	3	5	small nucleolar ribonucleoprotein complex
GO:0005730	1.84607e-06	15.1877	0.617697	7	118	nucleolus
GO:0043233	2.00182e-05	5.81666	3.08325	12	589	organelle lumen
GO:0070013	2.00182e-05	5.81666	3.08325	12	589	intracellular organelle lumen
GO:0031974	2.29714e-05	5.72848	3.12513	12	597	membrane-enclosed lumen
GO:0044428	0.000144576	4.63844	3.75853	12	718	nuclear part
GO:0043228	0.000945324	3.33371	7.55893	16	1444	non-membrane-bounded organelle
GO:0043232	0.000945324	3.33371	7.55893	16	1444	intracellular non-membrane-bounded organelle
GO:0044452	0.00141648	45.0728	0.0575819	2	11	nucleolar part
GO:0001651	0.00523472	Inf	0.00523472	1	1	dense fibrillar component
GO:0005634	0.00671908	2.61881	9.00895	16	1721	nucleus
GO:0044446	0.00703086	2.59069	9.93026	17	1897	intracellular organelle part
GO:0044422	0.00837086	2.53093	10.0873	17	1927	organelle part
molecular function
GOMFID	Pvalue	OddsRatio	ExpCount	Count	Size	Term
GO:0030515	0.000412086	105.449	0.0326008	2	5	snoRNA binding
GO:0070011	0.00111983	3.6524	3.20792	10	492	peptidase activity, acting on L-amino acid peptides
GO:0008237	0.00172341	6.40642	0.873702	5	134	metallopeptidase activity
GO:0008233	0.00210377	3.33463	3.48829	10	535	peptidase activity
GO:0008478	0.00652016	Inf	0.00652016	1	1	pyridoxal kinase activity
GO:0004798	0.00652016	Inf	0.00652016	1	1	thymidylate kinase activity
GO:0047498	0.00652016	Inf	0.00652016	1	1	calcium-dependent phospholipase A2 activity
GO:0003676	0.00744379	2.15275	10.9278	19	1676	nucleic acid binding
Female expression level to male expression level ratio < 8 and >4
biological process
GOBPID	Pvalue	OddsRatio	ExpCount	Count	Size	Term
GO:0022613	4.80466e-13	6.11661	6.28137	30	260	ribonucleoprotein complex biogenesis
GO:0042254	1.04567e-12	6.64275	5.19421	27	215	ribosome biogenesis
GO:0006260	1.99156e-08	7.41683	2.48839	15	103	DNA replication
GO:0006364	1.596e-07	13.6103	0.893887	9	37	rRNA processing
GO:0034470	1.66248e-07	6.72615	2.51255	14	104	ncRNA processing
GO:0016072	2.6077e-07	12.6994	0.942205	9	39	rRNA metabolic process
GO:0006261	4.13515e-07	11.9024	0.990523	9	41	DNA-dependent DNA replication
GO:0032259	6.57087e-07	5.92497	2.80246	14	116	methylation
GO:0034660	1.14272e-06	4.8956	3.81714	16	158	ncRNA metabolic process
GO:0042273	1.61756e-06	165.198	0.120796	4	5	ribosomal large subunit biogenesis
GO:0090304	2.06509e-06	2.15629	38.0023	65	1573	nucleic acid metabolic process
GO:0006396	3.23248e-06	3.18727	9.05966	25	375	RNA processing
GO:0043170	4.66231e-06	1.98604	82.141	112	3400	macromolecule metabolic process
GO:0006259	5.09533e-06	3.26552	8.0933	23	335	DNA metabolic process
GO:0044260	1.26402e-05	1.91077	67.9354	96	2812	cellular macromolecule metabolic process
GO:0006807	2.46153e-05	1.86664	68.9018	96	2852	nitrogen compound metabolic process
GO:0006139	5.85907e-05	1.84501	51.6038	76	2136	nucleobase-containing compound metabolic process
GO:0046483	7.72888e-05	1.81581	54.7204	79	2265	heterocycle metabolic process
GO:0044238	8.03622e-05	1.84982	103.111	128	4268	primary metabolic process
GO:0010467	0.00011717	1.79748	51.7005	75	2140	gene expression
GO:0034641	0.000164333	1.76129	55.8558	79	2312	cellular nitrogen compound metabolic process
GO:0006725	0.000303247	1.71879	55.9042	78	2314	cellular aromatic compound metabolic process
GO:0072527	0.000317803	5.23627	1.73946	8	72	pyrimidine-containing compound metabolic process
GO:0071704	0.000429936	1.7413	109.272	131	4523	organic substance metabolic process
GO:1901360	0.000468871	1.68421	57.547	79	2382	organic cyclic compound metabolic process
GO:0006412	0.000558481	2.47807	8.91471	20	369	translation
GO:0000054	0.000580515	Inf	0.0483182	2	2	ribosomal subunit export from nucleus
GO:0000055	0.000580515	Inf	0.0483182	2	2	ribosomal large subunit export from nucleus
GO:0071426	0.000580515	Inf	0.0483182	2	2	ribonucleoprotein complex export from nucleus
GO:0071428	0.000580515	Inf	0.0483182	2	2	rRNA-containing ribonucleoprotein complex export from nucleus
GO:0071166	0.000580515	Inf	0.0483182	2	2	ribonucleoprotein complex localization
GO:0033750	0.000580515	Inf	0.0483182	2	2	ribosome localization
GO:0033753	0.000580515	Inf	0.0483182	2	2	establishment of ribosome localization
GO:0009066	0.00101959	3.56477	3.09237	10	128	aspartate family amino acid metabolic process
GO:0006206	0.00109507	4.86178	1.61866	7	67	pyrimidine nucleobase metabolic process
GO:0009059	0.00114324	1.70691	36.5286	54	1512	macromolecule biosynthetic process
GO:0043414	0.00119629	4.78142	1.64282	7	68	macromolecule methylation
GO:0006414	0.00120276	5.6626	1.20796	6	50	translational elongation
GO:0044085	0.00146379	1.83495	22.5888	37	935	cellular component biogenesis
GO:0034645	0.00169023	1.67655	36.2628	53	1501	cellular macromolecule biosynthetic process
GO:0044237	0.00230084	1.56687	96.8538	116	4009	cellular metabolic process
GO:0001510	0.00239807	8.23842	0.579818	4	24	RNA methylation
GO:0016054	0.00296497	3.58904	2.44007	8	101	organic acid catabolic process
GO:0046395	0.00296497	3.58904	2.44007	8	101	carboxylic acid catabolic process
GO:0022008	0.00299573	1.67333	30.2472	45	1252	neurogenesis
GO:0006275	0.00331765	12.3051	0.314068	3	13	regulation of DNA replication
GO:0009451	0.00366549	4.44184	1.49786	6	62	RNA modification
GO:0009083	0.00374353	7.16089	0.652296	4	27	branched-chain amino acid catabolic process
GO:0006550	0.00374353	7.16089	0.652296	4	27	isoleucine catabolic process
GO:0006552	0.00374353	7.16089	0.652296	4	27	leucine catabolic process
GO:0006574	0.00374353	7.16089	0.652296	4	27	valine catabolic process
GO:1901606	0.00404704	3.77952	2.02936	7	84	alpha-amino acid catabolic process
GO:0009063	0.00432238	3.73055	2.05352	7	85	cellular amino acid catabolic process
GO:0006566	0.004786	5.03742	1.11132	5	46	threonine metabolic process
GO:0034969	0.0055326	27.2179	0.120796	2	5	histone arginine methylation
GO:0022616	0.0055326	27.2179	0.120796	2	5	DNA strand elongation
GO:0006271	0.0055326	27.2179	0.120796	2	5	DNA strand elongation involved in DNA replication
GO:0009112	0.0060847	2.9132	3.33396	9	138	nucleobase metabolic process
GO:0006270	0.00615903	9.46154	0.386546	3	16	DNA replication initiation
GO:0000096	0.00622689	6.09667	0.748932	4	31	sulfur amino acid metabolic process
GO:0044282	0.00686962	3.08414	2.80246	8	116	small molecule catabolic process
GO:0008033	0.0074457	4.48678	1.23211	5	51	tRNA processing
GO:0046112	0.00866231	8.19775	0.434864	3	18	nucleobase biosynthetic process
cellular component
GOCCID	Pvalue	OddsRatio	ExpCount	Count	Size	Term
GO:0005730	1.9927e-09	8.27306	2.47079	16	118	nucleolus
GO:0030529	8.85418e-09	3.85362	10.7207	32	512	ribonucleoprotein complex
GO:0005634	1.05805e-08	2.84861	36.0358	66	1721	nucleus
GO:0044424	2.44567e-08	3.76558	82.2479	109	3928	intracellular part
GO:0043233	7.30832e-08	3.41897	12.333	33	589	organelle lumen
GO:0070013	7.30832e-08	3.41897	12.333	33	589	intracellular organelle lumen
GO:0031974	1.01247e-07	3.36533	12.5005	33	597	membrane-enclosed lumen
GO:0043228	2.67012e-07	2.61655	30.2357	56	1444	non-membrane-bounded organelle
GO:0043232	2.67012e-07	2.61655	30.2357	56	1444	intracellular non-membrane-bounded organelle
GO:0031981	2.96492e-07	3.59186	9.29686	27	444	nuclear lumen
GO:0005622	5.03703e-07	3.34596	85.4097	109	4079	intracellular
GO:0005657	1.91178e-06	9.57613	1.17258	9	56	replication fork
GO:0043229	5.35332e-06	2.44623	70.1452	94	3350	intracellular organelle
GO:0022626	6.03603e-06	8.17186	1.34009	9	64	cytosolic ribosome
GO:0043226	8.32807e-06	2.40203	70.6896	94	3376	organelle
GO:0032040	1.20157e-05	48.2833	0.167511	4	8	small-subunit processome
GO:0044428	1.90896e-05	2.59196	15.0341	32	718	nuclear part
GO:0044446	2.02957e-05	2.15967	39.721	62	1897	intracellular organelle part
GO:0044445	3.32416e-05	5.69179	2.05201	10	98	cytosolic part
GO:0044422	3.48255e-05	2.10885	40.3492	62	1927	organelle part
GO:0044452	5.39406e-05	27.5762	0.230328	4	11	nucleolar part
GO:0005840	5.58478e-05	3.38411	5.80007	17	277	ribosome
GO:0030684	7.96035e-05	24.125	0.251266	4	12	preribosome
GO:0043231	8.96039e-05	2.02356	55.9277	77	2671	intracellular membrane-bounded organelle
GO:0044391	9.44737e-05	4.52894	2.78487	11	133	ribosomal subunit
GO:0005829	0.000155516	3.34662	5.10908	15	244	cytosol
GO:0043227	0.000156128	1.97206	56.7025	77	2708	membrane-bounded organelle
GO:0005623	0.000560754	2.52352	97.9102	112	4676	cell
GO:0044464	0.000560754	2.52352	97.9102	112	4676	cell part
GO:0043601	0.000686455	23.9339	0.18845	3	9	nuclear replisome
GO:0030894	0.000686455	23.9339	0.18845	3	9	replisome
GO:0022625	0.000945958	7.5709	0.774738	5	37	cytosolic large ribosomal subunit
GO:0043596	0.00130761	17.9442	0.230328	3	11	nuclear replication fork
GO:0022627	0.00191582	8.75152	0.544411	4	26	cytosolic small ribosomal subunit
GO:0000228	0.00402417	3.79449	2.03107	7	97	nuclear chromosome
GO:0005663	0.00417319	31.6667	0.104694	2	5	DNA replication factor C complex
GO:0019013	0.0041834	6.86905	0.670044	4	32	viral nucleocapsid
GO:0015935	0.00559579	4.83025	1.15164	5	55	small ribosomal subunit
GO:0044454	0.00560766	4.04379	1.63323	6	78	nuclear chromosome part
GO:0015934	0.00596683	3.98769	1.65417	6	79	large ribosomal subunit
GO:0019028	0.00642611	6.00625	0.753799	4	36	viral capsid
GO:0044423	0.00642611	6.00625	0.753799	4	36	virion part
GO:0019012	0.00779851	5.65098	0.795677	4	38	virion
GO:0005736	0.00852591	18.9934	0.146572	2	7	DNA-directed RNA polymerase I complex
molecular function
GOMFID	Pvalue	OddsRatio	ExpCount	Count	Size	Term
GO:0003723	3.89633e-10	4.26412	9.17556	32	413	RNA binding
GO:0016741	1.84145e-09	7.53105	2.77711	17	125	transferase activity, transferring one-carbon groups
GO:0008168	7.57621e-09	7.32051	2.66602	16	120	methyltransferase activity
GO:0003676	4.56592e-05	1.94087	37.2355	60	1676	nucleic acid binding
GO:0016779	0.000209277	4.90653	2.06617	9	93	nucleotidyltransferase activity
GO:0008757	0.000275181	6.24006	1.28858	7	58	S-adenosylmethionine-dependent methyltransferase activity
GO:0016740	0.000367073	1.88676	27.3489	45	1231	transferase activity
GO:0004386	0.000573381	3.85347	2.86597	10	129	helicase activity
GO:0004518	0.000835372	4.44346	1.99952	8	90	nuclease activity
GO:0003735	0.000890638	3.36909	3.57691	11	161	structural constituent of ribosome
GO:0008469	0.00145131	88.978	0.0666506	2	3	histone-arginine N-methyltransferase activity
GO:1901363	0.00246293	1.55165	61.4074	80	2764	heterocyclic compound binding
GO:0097159	0.00281353	1.54131	61.674	80	2776	organic cyclic compound binding
GO:0008172	0.00286017	44.4835	0.0888674	2	4	S-methyltransferase activity
GO:0016273	0.00286017	44.4835	0.0888674	2	4	arginine N-methyltransferase activity
GO:0016274	0.00286017	44.4835	0.0888674	2	4	protein-arginine N-methyltransferase activity
GO:0008186	0.0031806	7.47593	0.622072	4	28	RNA-dependent ATPase activity
GO:0004004	0.0031806	7.47593	0.622072	4	28	ATP-dependent RNA helicase activity
GO:0003724	0.00521375	6.40476	0.710939	4	32	RNA helicase activity
GO:0034061	0.00521375	6.40476	0.710939	4	32	DNA polymerase activity
GO:0019843	0.00583123	9.57064	0.377687	3	17	rRNA binding
GO:0003899	0.00583165	6.18314	0.733156	4	33	DNA-directed RNA polymerase activity
GO:0034062	0.00583165	6.18314	0.733156	4	33	RNA polymerase activity
GO:0043138	0.00688442	8.93149	0.399903	3	18	3'-5' DNA helicase activity
GO:0003887	0.0080433	8.37224	0.42212	3	19	DNA-directed DNA polymerase activity
Female expression level to male expression level ratio > 4 and < 2
biological process
GOBPID	Pvalue	OddsRatio	ExpCount	Count	Size	Term
GO:0022613	3.24871e-59	10.7161	21.8633	117	260	ribonucleoprotein complex biogenesis
GO:0006412	5.86559e-59	8.163	31.0291	139	369	translation
GO:0042254	2.20611e-57	12.2764	18.0793	105	215	ribosome biogenesis
GO:0034660	2.20669e-25	7.26531	13.2862	60	158	ncRNA metabolic process
GO:0006399	2.23959e-21	9.06616	8.24079	43	98	tRNA metabolic process
GO:0010467	2.08982e-20	2.21389	179.952	284	2140	gene expression
GO:0044237	8.69927e-20	2.20765	337.116	444	4009	cellular metabolic process
GO:0044260	1.58918e-19	2.12644	236.46	343	2812	cellular macromolecule metabolic process
GO:0034645	6.0944e-18	2.22837	126.219	214	1501	cellular macromolecule biosynthetic process
GO:0044085	9.09379e-18	2.49385	78.6239	153	935	cellular component biogenesis
GO:0009059	1.50013e-17	2.20512	127.144	214	1512	macromolecule biosynthetic process
GO:0044249	2.02491e-16	2.05797	162.377	252	1931	cellular biosynthetic process
GO:0044267	2.37333e-16	2.18406	116.044	197	1380	cellular protein metabolic process
GO:0009058	2.02154e-15	1.99734	169.609	257	2017	biosynthetic process
GO:1901576	4.79488e-15	1.98604	165.404	251	1967	organic substance biosynthetic process
GO:0008152	1.45256e-14	2.11445	425.41	508	5059	metabolic process
GO:0043170	3.75482e-14	1.87879	285.905	376	3400	macromolecule metabolic process
GO:0071704	1.06969e-13	1.94731	380.338	465	4523	organic substance metabolic process
GO:0044238	1.16273e-13	1.91212	358.895	445	4268	primary metabolic process
GO:0006396	1.18404e-13	3.01117	31.5336	76	375	RNA processing
GO:0034470	2.10498e-13	5.79113	8.74533	35	104	ncRNA processing
GO:0043039	2.95014e-13	10.7959	3.95222	23	47	tRNA aminoacylation
GO:0043038	5.22345e-13	10.3625	4.03631	23	48	amino acid activation
GO:0006418	1.7757e-12	10.3095	3.86813	22	46	tRNA aminoacylation for protein translation
GO:0007052	1.33157e-10	3.84162	13.3703	40	159	mitotic spindle organization
GO:0046483	2.96908e-10	1.71464	190.463	261	2265	heterocycle metabolic process
GO:0090304	9.66697e-10	1.76917	132.273	194	1573	nucleic acid metabolic process
GO:0019538	1.34378e-09	1.71198	161.116	226	1916	protein metabolic process
GO:0008033	1.49513e-09	7.22475	4.28857	20	51	tRNA processing
GO:0006725	1.89449e-09	1.66886	194.584	262	2314	cellular aromatic compound metabolic process
GO:0034641	2.89957e-09	1.65914	194.415	261	2312	cellular nitrogen compound metabolic process
GO:0007051	6.50732e-09	3.1532	16.3134	42	194	spindle organization
GO:0006414	7.19612e-09	6.85228	4.20448	19	50	translational elongation
GO:0000022	9.2386e-09	5.88103	5.12947	21	61	mitotic spindle elongation
GO:1901360	9.42512e-09	1.6273	200.302	265	2382	organic cyclic compound metabolic process
GO:0051231	1.28868e-08	5.73675	5.21356	21	62	spindle elongation
GO:0016070	1.71356e-08	1.7464	109.821	163	1306	RNA metabolic process
GO:0006139	5.7978e-08	1.59983	179.616	239	2136	nucleobase-containing compound metabolic process
GO:0009451	7.31064e-08	5.32397	5.21356	20	62	RNA modification
GO:0071840	3.29978e-07	1.55169	184.913	241	2199	cellular component organization or biogenesis
GO:0006364	7.54634e-07	6.75791	3.11132	14	37	rRNA processing
GO:1901606	9.77239e-07	3.96859	7.06353	22	84	alpha-amino acid catabolic process
GO:0006417	1.06077e-06	2.90806	13.5384	33	161	regulation of translation
GO:0007005	1.09756e-06	3.78578	7.65216	23	91	mitochondrion organization
GO:0009063	1.21632e-06	3.90502	7.14762	22	85	cellular amino acid catabolic process
GO:0006568	1.44077e-06	5.74685	3.69995	15	44	tryptophan metabolic process
GO:0006586	1.44077e-06	5.74685	3.69995	15	44	indolalkylamine metabolic process
GO:0016072	1.59016e-06	6.21545	3.2795	14	39	rRNA metabolic process
GO:0006807	1.73754e-06	1.48259	239.824	295	2852	nitrogen compound metabolic process
GO:0009066	1.82146e-06	3.14512	10.7635	28	128	aspartate family amino acid metabolic process
GO:0001731	2.10581e-06	17.6386	1.09317	8	13	formation of translation preinitiation complex
GO:0016054	2.12989e-06	3.48978	8.49306	24	101	organic acid catabolic process
GO:0046395	2.12989e-06	3.48978	8.49306	24	101	carboxylic acid catabolic process
GO:0051298	4.75035e-06	3.99503	6.05446	19	72	centrosome duplication
GO:0042430	6.63205e-06	4.89813	4.1204	15	49	indole-containing compound metabolic process
GO:0006400	6.86667e-06	8.49752	1.93406	10	23	tRNA modification
GO:0006551	6.98193e-06	5.76214	3.19541	13	38	leucine metabolic process
GO:0006573	6.98193e-06	5.76214	3.19541	13	38	valine metabolic process
GO:0006549	6.98193e-06	5.76214	3.19541	13	38	isoleucine metabolic process
GO:0044282	8.58507e-06	3.07465	9.7544	25	116	small molecule catabolic process
GO:0032259	8.58507e-06	3.07465	9.7544	25	116	methylation
GO:0006413	9.09628e-06	3.77934	6.30673	19	75	translational initiation
GO:0009081	9.67782e-06	5.53971	3.2795	13	39	branched-chain amino acid metabolic process
GO:0016053	1.69596e-05	2.53238	14.6316	32	174	organic acid biosynthetic process
GO:0046394	1.69596e-05	2.53238	14.6316	32	174	carboxylic acid biosynthetic process
GO:0000226	1.84504e-05	2.00916	29.6837	53	353	microtubule cytoskeleton organization
GO:0051297	1.86457e-05	2.91236	10.1749	25	121	centrosome organization
GO:0010608	1.95301e-05	2.30391	18.8361	38	224	posttranscriptional regulation of gene expression
GO:0031023	2.16326e-05	2.88191	10.2589	25	122	microtubule organizing center organization
GO:0042274	2.31324e-05	54.888	0.504538	5	6	ribosomal small subunit biogenesis
GO:0016071	2.95218e-05	2.15649	22.0315	42	262	mRNA metabolic process
GO:0007098	2.99661e-05	3.16309	7.98852	21	95	centrosome cycle
GO:0000278	3.1213e-05	1.86195	37.1676	62	442	mitotic cell cycle
GO:0006554	3.40583e-05	5.78898	2.69087	11	32	lysine catabolic process
GO:0006553	4.7255e-05	5.52504	2.77496	11	33	lysine metabolic process
GO:1901607	6.05502e-05	3.202	7.14762	19	85	alpha-amino acid biosynthetic process
GO:0009068	6.46182e-05	5.28405	2.85905	11	34	aspartate family amino acid catabolic process
GO:0009112	6.81762e-05	2.59431	11.6044	26	138	nucleobase metabolic process
GO:0006448	6.96815e-05	4.73925	3.36359	12	40	regulation of translational elongation
GO:0006605	9.07216e-05	2.88676	8.57715	21	102	protein targeting
GO:0071826	9.35225e-05	3.69485	5.04538	15	60	ribonucleoprotein complex subunit organization
GO:0006206	9.95776e-05	3.4801	5.63401	16	67	pyrimidine nucleobase metabolic process
GO:0006144	0.000112735	2.75366	9.33396	22	111	purine nucleobase metabolic process
GO:0022618	0.000129346	3.78104	4.62493	14	55	ribonucleoprotein complex assembly
GO:0009987	0.00015547	1.52505	510.677	544	6073	cellular process
GO:0072655	0.000167569	8.55556	1.34544	7	16	establishment of protein localization to mitochondrion
GO:0070585	0.000167569	8.55556	1.34544	7	16	protein localization to mitochondrion
GO:0006626	0.000167569	8.55556	1.34544	7	16	protein targeting to mitochondrion
GO:0006397	0.000218061	2.03639	20.2656	37	241	mRNA processing
GO:1901605	0.000225865	1.64892	47.9311	72	570	alpha-amino acid metabolic process
GO:0009083	0.000233309	5.51047	2.27042	9	27	branched-chain amino acid catabolic process
GO:0006550	0.000233309	5.51047	2.27042	9	27	isoleucine catabolic process
GO:0006552	0.000233309	5.51047	2.27042	9	27	leucine catabolic process
GO:0006574	0.000233309	5.51047	2.27042	9	27	valine catabolic process
GO:0072527	0.000245288	3.16705	6.05446	16	72	pyrimidine-containing compound metabolic process
GO:0006576	0.00024547	3.32293	5.46583	15	65	cellular biogenic amine metabolic process
GO:0043933	0.000314742	1.61119	50.9584	75	606	macromolecular complex subunit organization
GO:0008380	0.000343663	2.12695	16.3134	31	194	RNA splicing
GO:0022402	0.00039798	1.62195	47.1743	70	561	cell cycle process
GO:0006446	0.000414346	3.13346	5.7181	15	68	regulation of translational initiation
GO:0044106	0.000489265	3.07498	5.80219	15	69	cellular amine metabolic process
GO:0009308	0.000489265	3.07498	5.80219	15	69	amine metabolic process
GO:0008652	0.000512781	2.55323	8.9976	20	107	cellular amino acid biosynthetic process
GO:0006281	0.000582925	2.39809	10.4271	22	124	DNA repair
GO:0006730	0.000589946	6.41386	1.5977	7	19	one-carbon metabolic process
GO:0006434	0.000592013	Inf	0.252269	3	3	seryl-tRNA aminoacylation
GO:0006415	0.000729259	10.9712	0.840897	5	10	translational termination
GO:0006520	0.000757321	1.55393	52.472	75	624	cellular amino acid metabolic process
GO:0000398	0.00077276	2.09552	14.8839	28	177	mRNA splicing, via spliceosome
GO:0000377	0.00077276	2.09552	14.8839	28	177	RNA splicing, via transesterification reactions with bulged adenosine as nucleophile
GO:0000375	0.000846016	2.08124	14.968	28	178	RNA splicing, via transesterification reactions
GO:0033260	0.00141034	14.6092	0.588628	4	7	nuclear cell cycle DNA replication
GO:0006405	0.00159753	5.12884	1.84997	7	22	RNA export from nucleus
GO:0006261	0.00167739	3.55411	3.44768	10	41	DNA-dependent DNA replication
GO:0006457	0.00167742	2.56545	7.14762	16	85	protein folding
GO:0019752	0.00188886	1.46506	61.1332	83	727	carboxylic acid metabolic process
GO:0090305	0.00191025	3.81048	2.94314	9	35	nucleic acid phosphodiester bond hydrolysis
GO:0000162	0.00198759	7.83429	1.00908	5	12	tryptophan biosynthetic process
GO:0009094	0.00198759	7.83429	1.00908	5	12	L-phenylalanine biosynthetic process
GO:0009095	0.00198759	7.83429	1.00908	5	12	aromatic amino acid family biosynthetic process, prephenate pathway
GO:0009073	0.00198759	7.83429	1.00908	5	12	aromatic amino acid family biosynthetic process
GO:0046219	0.00198759	7.83429	1.00908	5	12	indolalkylamine biosynthetic process
GO:0006571	0.00198759	7.83429	1.00908	5	12	tyrosine biosynthetic process
GO:1902223	0.00198759	7.83429	1.00908	5	12	erythrose 4-phosphate/phosphoenolpyruvate family amino acid biosynthetic process
GO:0002943	0.00221936	32.8278	0.336359	3	4	tRNA dihydrouridine synthesis
GO:0006419	0.00221936	32.8278	0.336359	3	4	alanyl-tRNA aminoacylation
GO:0019083	0.00221936	32.8278	0.336359	3	4	viral transcription
GO:0007017	0.00231018	1.57875	37.5881	55	447	microtubule-based process
GO:0044283	0.00240021	1.81323	19.8452	33	236	small molecule biosynthetic process
GO:0043648	0.0024099	2.55047	6.72718	15	80	dicarboxylic acid metabolic process
GO:0006450	0.0026337	10.9553	0.672718	4	8	regulation of translational fidelity
GO:0043692	0.0026337	10.9553	0.672718	4	8	monoterpene metabolic process
GO:0043694	0.0026337	10.9553	0.672718	4	8	monoterpene catabolic process
GO:0008300	0.0026337	10.9553	0.672718	4	8	isoprenoid catabolic process
GO:0046251	0.0026337	10.9553	0.672718	4	8	limonene catabolic process
GO:0046247	0.0026337	10.9553	0.672718	4	8	terpene catabolic process
GO:0018923	0.0026337	10.9553	0.672718	4	8	limonene metabolic process
GO:0019482	0.00265926	5.48878	1.51361	6	18	beta-alanine metabolic process
GO:0043280	0.0030085	6.854	1.09317	5	13	positive regulation of cysteine-type endopeptidase activity involved in apoptotic process
GO:0000096	0.00330476	3.82441	2.60678	8	31	sulfur amino acid metabolic process
GO:0032268	0.0034936	1.6681	25.8996	40	308	regulation of cellular protein metabolic process
GO:0006406	0.00361433	5.06583	1.5977	6	19	mRNA export from nucleus
GO:0043414	0.00385327	2.60766	5.7181	13	68	macromolecule methylation
GO:0010950	0.0043599	6.09156	1.17726	5	14	positive regulation of endopeptidase activity
GO:0010952	0.0043599	6.09156	1.17726	5	14	positive regulation of peptidase activity
GO:2001056	0.0043599	6.09156	1.17726	5	14	positive regulation of cysteine-type endopeptidase activity
GO:0042214	0.00442733	8.76294	0.756807	4	9	terpene metabolic process
GO:0043436	0.00484696	1.40464	63.2355	83	752	oxoacid metabolic process
GO:0006082	0.00502191	1.40232	63.3195	83	753	organic acid metabolic process
GO:0016482	0.00578647	1.71186	20.1815	32	240	cytoplasmic transport
GO:0072594	0.00671061	2.02068	10.343	19	123	establishment of protein localization to organelle
GO:0044281	0.00695127	1.28816	121.762	146	1448	small molecule metabolic process
GO:0000001	0.0070608	Inf	0.168179	2	2	mitochondrion inheritance
GO:0042760	0.0070608	Inf	0.168179	2	2	very long-chain fatty acid catabolic process
GO:1900117	0.0070608	Inf	0.168179	2	2	regulation of execution phase of apoptosis
GO:0019080	0.0070608	Inf	0.168179	2	2	viral gene expression
GO:0033353	0.0070608	Inf	0.168179	2	2	S-adenosylmethionine cycle
GO:0035999	0.0070608	Inf	0.168179	2	2	tetrahydrofolate interconversion
GO:0046116	0.0070608	Inf	0.168179	2	2	queuosine metabolic process
GO:0048308	0.0070608	Inf	0.168179	2	2	organelle inheritance
GO:0044033	0.0070608	Inf	0.168179	2	2	multi-organism metabolic process
GO:0019284	0.0070608	Inf	0.168179	2	2	L-methionine biosynthetic process from S-adenosylmethionine
GO:0008616	0.0070608	Inf	0.168179	2	2	queuosine biosynthetic process
GO:0006270	0.00826043	4.98255	1.34544	5	16	DNA replication initiation
GO:0006913	0.00868332	1.96315	10.5953	19	126	nucleocytoplasmic transport
GO:0033365	0.00875774	1.88926	12.1089	21	144	protein localization to organelle
GO:0051169	0.00943617	1.94469	10.6794	19	127	nuclear transport
GO:0036388	0.00975555	10.9394	0.504538	3	6	pre-replicative complex assembly
GO:0006267	0.00975555	10.9394	0.504538	3	6	pre-replicative complex assembly involved in nuclear cell cycle DNA replication
GO:1902299	0.00975555	10.9394	0.504538	3	6	pre-replicative complex assembly involved in cell cycle DNA replication
cellular component
GOCCID	Pvalue	OddsRatio	ExpCount	Count	Size	Term
GO:0005840	1.57928e-51	8.87197	25.2584	116	277	ribosome
GO:0030529	7.54511e-51	5.94537	46.6869	159	512	ribonucleoprotein complex
GO:0044391	3.21443e-42	13.8653	12.1277	73	133	ribosomal subunit
GO:0022626	2.65225e-30	22.0871	5.83587	43	64	cytosolic ribosome
GO:0015934	5.31203e-26	13.5523	7.20365	44	79	large ribosomal subunit
GO:0044445	5.72153e-23	9.54453	8.93617	46	98	cytosolic part
GO:0031974	4.7516e-20	3.05418	54.4377	123	597	membrane-enclosed lumen
GO:0044424	1.29661e-19	2.66147	358.176	448	3928	intracellular part
GO:0043233	4.10586e-19	2.99299	53.7082	120	589	organelle lumen
GO:0070013	4.10586e-19	2.99299	53.7082	120	589	intracellular organelle lumen
GO:0043228	4.41365e-18	2.29502	131.672	218	1444	non-membrane-bounded organelle
GO:0043232	4.41365e-18	2.29502	131.672	218	1444	intracellular non-membrane-bounded organelle
GO:0015935	1.02822e-17	12.6047	5.0152	30	55	small ribosomal subunit
GO:0005829	1.58806e-17	4.16544	22.2492	67	244	cytosol
GO:0044446	4.41722e-17	2.15984	172.979	262	1897	intracellular organelle part
GO:0032991	5.24929e-17	2.13385	224.134	316	2458	macromolecular complex
GO:0022625	7.75609e-17	19.2093	3.37386	24	37	cytosolic large ribosomal subunit
GO:0005737	1.34412e-16	2.11379	200.334	290	2197	cytoplasm
GO:0005622	1.46342e-16	2.48534	371.945	452	4079	intracellular
GO:0044422	2.04463e-16	2.12145	175.714	263	1927	organelle part
GO:0005759	2.95282e-16	5.42178	12.766	47	140	mitochondrial matrix
GO:0005739	1.59467e-15	2.94302	41.8541	95	459	mitochondrion
GO:0000313	1.91774e-15	8.4126	6.56535	32	72	organellar ribosome
GO:0005761	1.91774e-15	8.4126	6.56535	32	72	mitochondrial ribosome
GO:0044444	2.25626e-15	2.09948	151.55	233	1662	cytoplasmic part
GO:0022627	4.61254e-15	28.0025	2.37082	19	26	cytosolic small ribosomal subunit
GO:0043229	3.457e-12	1.92879	305.471	380	3350	intracellular organelle
GO:0044429	7.24705e-12	2.99629	27.8116	66	305	mitochondrial part
GO:0043226	1.48732e-11	1.89144	307.842	380	3376	organelle
GO:0000315	4.88567e-11	9.81868	3.7386	20	41	organellar large ribosomal subunit
GO:0005762	4.88567e-11	9.81868	3.7386	20	41	mitochondrial large ribosomal subunit
GO:0044428	2.56296e-08	1.95574	65.4711	108	718	nuclear part
GO:0005730	4.48329e-07	3.37512	10.7599	29	118	nucleolus
GO:0031981	4.63035e-07	2.07196	40.4863	72	444	nuclear lumen
GO:0005623	1.71303e-06	1.78284	426.383	467	4676	cell
GO:0044464	1.71303e-06	1.78284	426.383	467	4676	cell part
GO:0000314	2.27788e-06	7.62216	2.55319	12	28	organellar small ribosomal subunit
GO:0005763	2.27788e-06	7.62216	2.55319	12	28	mitochondrial small ribosomal subunit
GO:0033290	3.87081e-06	16.1714	1.18541	8	13	eukaryotic 48S preinitiation complex
GO:0005852	5.08931e-06	11.3856	1.55015	9	17	eukaryotic translation initiation factor 3 complex
GO:0070993	8.31319e-06	13.4737	1.2766	8	14	translation preinitiation complex
GO:0016282	8.31319e-06	13.4737	1.2766	8	14	eukaryotic 43S preinitiation complex
GO:0030684	2.66014e-05	14.1235	1.09422	7	12	preribosome
GO:0071011	6.00983e-05	2.70158	10.9422	25	120	precatalytic spliceosome
GO:0005681	8.64765e-05	2.42647	13.8602	29	152	spliceosomal complex
GO:0043231	0.000105725	1.40338	243.556	285	2671	intracellular membrane-bounded organelle
GO:0005654	0.000197185	1.90353	27.0821	46	297	nucleoplasm
GO:0030532	0.000242953	3.55456	4.92401	14	54	small nuclear ribonucleoprotein complex
GO:0043227	0.000339709	1.36489	246.93	285	2708	membrane-bounded organelle
GO:0005744	0.000571543	12.5654	0.820669	5	9	mitochondrial inner membrane presequence translocase complex
GO:0071013	0.000619321	2.46263	9.84802	21	108	catalytic step 2 spliceosome
GO:0005688	0.000883427	20.0746	0.547112	4	6	U6 snRNP
GO:0000228	0.00101221	2.47985	8.84498	19	97	nuclear chromosome
GO:0009526	0.00105773	10.0505	0.911854	5	10	plastid envelope
GO:0009536	0.00105773	10.0505	0.911854	5	10	plastid
GO:0009507	0.00105773	10.0505	0.911854	5	10	chloroplast
GO:0044434	0.00105773	10.0505	0.911854	5	10	chloroplast part
GO:0044435	0.00105773	10.0505	0.911854	5	10	plastid part
GO:0009941	0.00105773	10.0505	0.911854	5	10	chloroplast envelope
GO:0016272	0.00191291	13.3806	0.638298	4	7	prefoldin complex
GO:0044451	0.00256601	1.75083	23.1611	37	254	nucleoplasm part
GO:0030686	0.00281213	30.0615	0.364742	3	4	90S preribosome
GO:0032040	0.00355125	10.0336	0.729483	4	8	small-subunit processome
GO:0016604	0.00564232	3.9137	2.27964	7	25	nuclear body
GO:0055029	0.00581605	2.48029	6.01824	13	66	nuclear DNA-directed RNA polymerase complex
GO:0000428	0.00581605	2.48029	6.01824	13	66	DNA-directed RNA polymerase complex
GO:0042645	0.00655422	15.0279	0.455927	3	5	mitochondrial nucleoid
GO:0019013	0.00665539	3.35714	2.91793	8	32	viral nucleocapsid
GO:0005971	0.00830078	Inf	0.182371	2	2	ribonucleoside-diphosphate reductase complex
GO:0030880	0.00854178	2.3461	6.29179	13	69	RNA polymerase complex
GO:0042555	0.00918655	6.68657	0.911854	4	10	MCM complex
GO:0000178	0.00918655	6.68657	0.911854	4	10	exosome (RNase complex)
GO:0044454	0.00997882	2.21162	7.11246	14	78	nuclear chromosome part
molecular function
GOMFID	Pvalue	OddsRatio	ExpCount	Count	Size	Term
GO:0003735	6.78071e-57	16.6259	12.6553	89	161	structural constituent of ribosome
GO:0005198	3.06023e-27	4.5629	29.791	97	379	structural molecule activity
GO:0003723	2.87601e-14	3.01737	32.4635	79	413	RNA binding
GO:0016875	4.62702e-13	11.086	3.61579	22	46	ligase activity, forming carbon-oxygen bonds
GO:0016876	4.62702e-13	11.086	3.61579	22	46	ligase activity, forming aminoacyl-tRNA and related compounds
GO:0004812	2.90597e-12	10.5653	3.53719	21	45	aminoacyl-tRNA ligase activity
GO:0008135	8.60192e-08	4.13475	7.70321	25	98	translation factor activity, nucleic acid binding
GO:0004518	2.73451e-07	4.13471	7.07438	23	90	nuclease activity
GO:0016874	2.16248e-06	2.49645	18.472	40	235	ligase activity
GO:0097159	4.14204e-06	1.45934	218.205	271	2776	organic cyclic compound binding
GO:1901363	4.1564e-06	1.45966	217.262	270	2764	heterocyclic compound binding
GO:0008168	5.02246e-06	3.16798	9.4325	25	120	methyltransferase activity
GO:0003676	8.15728e-06	1.51446	131.741	176	1676	nucleic acid binding
GO:0016741	1.07338e-05	3.00759	9.82553	25	125	transferase activity, transferring one-carbon groups
GO:0004527	1.48838e-05	5.71343	2.90836	12	37	exonuclease activity
GO:0019843	1.79171e-05	10.5367	1.33627	8	17	rRNA binding
GO:0003743	1.95846e-05	4.06581	4.95206	16	63	translation initiation factor activity
GO:0003899	2.53083e-05	5.94453	2.59394	11	33	DNA-directed RNA polymerase activity
GO:0034062	2.53083e-05	5.94453	2.59394	11	33	RNA polymerase activity
GO:0008408	3.2429e-05	7.62717	1.8079	9	23	3'-5' exonuclease activity
GO:0016788	4.43682e-05	1.90263	32.0705	55	408	hydrolase activity, acting on ester bonds
GO:0036094	6.71163e-05	1.4892	105.801	142	1346	small molecule binding
GO:0004540	7.94702e-05	4.60397	3.37998	12	43	ribonuclease activity
GO:0003824	9.37924e-05	1.36154	300.818	347	3827	catalytic activity
GO:0051082	0.00010158	4.45951	3.45858	12	44	unfolded protein binding
GO:0000166	0.000179771	1.46096	101.714	135	1294	nucleotide binding
GO:1901265	0.000186233	1.45948	101.792	135	1295	nucleoside phosphate binding
GO:0003684	0.000330249	5.92146	1.8865	8	24	damaged DNA binding
GO:0004828	0.000483605	Inf	0.235813	3	3	serine-tRNA ligase activity
GO:0008320	0.00056124	6.36957	1.57208	7	20	protein transmembrane transporter activity
GO:0022884	0.00056124	6.36957	1.57208	7	20	macromolecule transmembrane transporter activity
GO:0016779	0.000813939	2.66551	7.31019	17	93	nucleotidyltransferase activity
GO:0002161	0.00109211	15.7197	0.550229	4	7	aminoacyl-tRNA editing activity
GO:0032549	0.00109659	1.44392	75.6172	101	962	ribonucleoside binding
GO:0001882	0.0011764	1.44015	75.7745	101	964	nucleoside binding
GO:0008173	0.0013558	4.50863	2.27952	8	29	RNA methyltransferase activity
GO:0004536	0.00144156	5.17323	1.8079	7	23	deoxyribonuclease activity
GO:0015450	0.00146747	8.4299	0.94325	5	12	P-P-bond-hydrolysis-driven protein transmembrane transporter activity
GO:0008757	0.00155273	3.09655	4.55904	12	58	S-adenosylmethionine-dependent methyltransferase activity
GO:0008296	0.00182086	35.3241	0.314417	3	4	3'-5'-exodeoxyribonuclease activity
GO:0004813	0.00182086	35.3241	0.314417	3	4	alanine-tRNA ligase activity
GO:0004045	0.00182086	35.3241	0.314417	3	4	aminoacyl-tRNA hydrolase activity
GO:0017150	0.00182086	35.3241	0.314417	3	4	tRNA dihydrouridine synthase activity
GO:0035639	0.00193377	1.41762	75.1456	99	956	purine ribonucleoside triphosphate binding
GO:0043022	0.00204876	11.7883	0.628834	4	8	ribosome binding
GO:0001883	0.00206746	1.4139	75.3028	99	958	purine nucleoside binding
GO:0032550	0.00206746	1.4139	75.3028	99	958	purine ribonucleoside binding
GO:0003746	0.00216603	4.11549	2.43673	8	31	translation elongation factor activity
GO:0016835	0.00216603	4.11549	2.43673	8	31	carbon-oxygen lyase activity
GO:0032555	0.0022093	1.4102	75.46	99	960	purine ribonucleotide binding
GO:0017076	0.00233533	1.40492	76.4819	100	973	purine nucleotide binding
GO:0016796	0.00257106	5.45116	1.49348	6	19	exonuclease activity, active with either ribo- or deoxyribonucleic acids and producing 5'-phosphomonoesters
GO:0032553	0.00295989	1.39376	76.1675	99	969	ribonucleotide binding
GO:0043021	0.00324932	6.55487	1.10046	5	14	ribonucleoprotein complex binding
GO:0052689	0.00416087	3.03692	3.85161	10	49	carboxylic ester hydrolase activity
GO:0016886	0.00428602	17.6597	0.393021	3	5	ligase activity, forming phosphoric ester bonds
GO:0030554	0.00529334	1.39619	63.355	83	806	adenyl nucleotide binding
GO:0008479	0.00616987	Inf	0.157208	2	2	queuine tRNA-ribosyltransferase activity
GO:0017091	0.00616987	Inf	0.157208	2	2	AU-rich element binding
GO:0004748	0.00616987	Inf	0.157208	2	2	ribonucleoside-diphosphate reductase activity, thioredoxin disulfide as acceptor
GO:0016728	0.00616987	Inf	0.157208	2	2	oxidoreductase activity, acting on CH or CH2 groups, disulfide as acceptor
GO:0061133	0.00616987	Inf	0.157208	2	2	endopeptidase activator activity
GO:0005524	0.00654967	1.38738	62.0973	81	790	ATP binding
GO:0004519	0.00737836	2.95755	3.53719	9	45	endonuclease activity
GO:0032559	0.00744075	1.3788	62.4117	81	794	adenyl ribonucleotide binding
GO:0008175	0.00797964	6.7335	0.864646	4	11	tRNA methyltransferase activity
GO:0000049	0.00797964	6.7335	0.864646	4	11	tRNA binding
GO:0016646	0.00797964	6.7335	0.864646	4	11	oxidoreductase activity, acting on the CH-NH group of donors, NAD or NADP as acceptor
GO:0016895	0.00807296	11.7716	0.471625	3	6	exodeoxyribonuclease activity, producing 5'-phosphomonoesters
GO:0004529	0.00807296	11.7716	0.471625	3	6	exodeoxyribonuclease activity
GO:0016645	0.00824299	4.91422	1.33627	5	17	oxidoreductase activity, acting on the CH-NH group of donors
Female expression level to male expression level ratio < 2
biological process
GOBPID	Pvalue	OddsRatio	ExpCount	Count	Size	Term
GO:0006412	2.6229e-12	3.13568	24.2815	62	369	translation
GO:0010608	4.13546e-07	2.8539	14.74	36	224	posttranscriptional regulation of gene expression
GO:0016053	8.62043e-07	3.0845	11.4498	30	174	organic acid biosynthetic process
GO:0046394	8.62043e-07	3.0845	11.4498	30	174	carboxylic acid biosynthetic process
GO:0008652	4.82744e-06	3.57639	7.04098	21	107	cellular amino acid biosynthetic process
GO:0006413	5.1467e-06	4.27401	4.93526	17	75	translational initiation
GO:0006417	5.2774e-06	2.96834	10.5944	27	161	regulation of translation
GO:0006446	5.8251e-06	4.48121	4.47464	16	68	regulation of translational initiation
GO:0044267	1.82003e-05	1.59125	90.8089	127	1380	cellular protein metabolic process
GO:0009066	2.6555e-05	3.03742	8.42285	22	128	aspartate family amino acid metabolic process
GO:1901607	2.99328e-05	3.64023	5.5933	17	85	alpha-amino acid biosynthetic process
GO:0044773	5.09791e-05	4.3812	3.685	13	56	mitotic DNA damage checkpoint
GO:0044774	5.09791e-05	4.3812	3.685	13	56	mitotic DNA integrity checkpoint
GO:0007095	8.59931e-05	4.45226	3.35598	12	51	mitotic G2 DNA damage checkpoint
GO:0044818	8.59931e-05	4.45226	3.35598	12	51	mitotic G2/M transition checkpoint
GO:0044265	0.000117464	2.37588	13.2265	28	201	cellular macromolecule catabolic process
GO:0031572	0.000128068	4.23386	3.48759	12	53	G2 DNA damage checkpoint
GO:0043161	0.000155015	4.13246	3.55339	12	54	proteasome-mediated ubiquitin-dependent protein catabolic process
GO:0019538	0.000162596	1.44902	126.08	161	1916	protein metabolic process
GO:0044249	0.000166862	1.44697	127.067	162	1931	cellular biosynthetic process
GO:0022613	0.000185806	2.14016	17.1089	33	260	ribonucleoprotein complex biogenesis
GO:0043648	0.000187634	3.3476	5.26428	15	80	dicarboxylic acid metabolic process
GO:0006448	0.000195302	4.80952	2.63214	10	40	regulation of translational elongation
GO:0007093	0.000205031	3.49773	4.73785	14	72	mitotic cell cycle checkpoint
GO:0006544	0.000217549	4.29416	3.15857	11	48	glycine metabolic process
GO:0010498	0.000223672	3.94349	3.685	12	56	proteasomal protein catabolic process
GO:0046939	0.000249795	28.6176	0.394821	4	6	nucleotide phosphorylation
GO:0009058	0.000253231	1.42577	132.726	167	2017	biosynthetic process
GO:0051246	0.000311486	1.9453	22.0442	39	335	regulation of protein metabolic process
GO:0019752	0.000350635	1.62681	47.8392	71	727	carboxylic acid metabolic process
GO:0000077	0.000351326	3.48322	4.40884	13	67	DNA damage checkpoint
GO:0044283	0.000352934	2.13666	15.5296	30	236	small molecule biosynthetic process
GO:0042254	0.000371037	2.1935	14.1478	28	215	ribosome biogenesis
GO:0016482	0.000471263	2.09472	15.7928	30	240	cytoplasmic transport
GO:0015031	0.000492427	1.86272	24.0841	41	366	protein transport
GO:0009057	0.00053291	2.02468	17.3721	32	264	macromolecule catabolic process
GO:0031570	0.000548244	3.29846	4.60625	13	70	DNA integrity checkpoint
GO:0055070	0.000552538	19.0757	0.460625	4	7	copper ion homeostasis
GO:1901576	0.000625837	1.3944	129.436	161	1967	organic substance biosynthetic process
GO:0006551	0.000627222	4.46922	2.50053	9	38	leucine metabolic process
GO:0006573	0.000627222	4.46922	2.50053	9	38	valine metabolic process
GO:0006549	0.000627222	4.46922	2.50053	9	38	isoleucine metabolic process
GO:1901991	0.000636651	3.07022	5.26428	14	80	negative regulation of mitotic cell cycle phase transition
GO:1901988	0.000636651	3.07022	5.26428	14	80	negative regulation of cell cycle phase transition
GO:0006563	0.000657215	4.00449	3.02696	10	46	L-serine metabolic process
GO:0006566	0.000657215	4.00449	3.02696	10	46	threonine metabolic process
GO:0070972	0.000739132	7.17351	1.18446	6	18	protein localization to endoplasmic reticulum
GO:0009081	0.000768746	4.31963	2.56634	9	39	branched-chain amino acid metabolic process
GO:0010948	0.000822195	2.97906	5.39589	14	82	negative regulation of cell cycle process
GO:0042559	0.000868151	5.58608	1.64509	7	25	pteridine-containing compound biosynthetic process
GO:0043436	0.000923474	1.56091	49.4842	71	752	oxoacid metabolic process
GO:0045184	0.000944725	1.79316	24.8737	41	378	establishment of protein localization
GO:0006082	0.000958129	1.55838	49.5501	71	753	organic acid metabolic process
GO:0032268	0.0009789	1.88277	20.2675	35	308	regulation of cellular protein metabolic process
cellular component
GOCCID	Pvalue	OddsRatio	ExpCount	Count	Size	Term
GO:0005737	7.44265e-15	2.26392	144.315	217	2197	cytoplasm
GO:0044444	5.54671e-14	2.25034	109.172	176	1662	cytoplasmic part
GO:0005840	1.50641e-12	3.64017	18.1954	52	277	ribosome
GO:0005739	1.59133e-11	2.84349	30.1505	69	459	mitochondrion
GO:0044446	6.10609e-11	2.00157	124.609	184	1897	intracellular organelle part
GO:0044422	2.69649e-10	1.95167	126.579	184	1927	organelle part
GO:0005622	4.67361e-10	2.18868	267.938	320	4079	intracellular
GO:0044424	1.4291e-09	2.07699	258.02	310	3928	intracellular part
GO:0043229	2.20769e-09	1.92826	220.052	275	3350	intracellular organelle
GO:0043226	3.28501e-09	1.91695	221.76	276	3376	organelle
GO:0030529	1.42673e-08	2.37906	33.6319	67	512	ribonucleoprotein complex
GO:0005759	1.82169e-08	3.93488	9.19622	29	140	mitochondrial matrix
GO:0044429	1.88319e-08	2.80979	20.0346	47	305	mitochondrial part
GO:0031974	2.36035e-08	2.25039	39.2153	74	597	membrane-enclosed lumen
GO:0043233	3.01924e-08	2.24611	38.6898	73	589	organelle lumen
GO:0070013	3.01924e-08	2.24611	38.6898	73	589	intracellular organelle lumen
GO:0043228	7.75396e-08	1.82343	94.8524	140	1444	non-membrane-bounded organelle
GO:0043232	7.75396e-08	1.82343	94.8524	140	1444	intracellular non-membrane-bounded organelle
GO:0043231	3.7797e-07	1.69294	175.451	223	2671	intracellular membrane-bounded organelle
GO:0000313	5.39317e-07	4.92273	4.72948	18	72	organellar ribosome
GO:0005761	5.39317e-07	4.92273	4.72948	18	72	mitochondrial ribosome
GO:0043227	8.15429e-07	1.66636	177.881	224	2708	membrane-bounded organelle
GO:0032991	4.45226e-06	1.60415	161.459	204	2458	macromolecular complex
GO:0000314	5.99368e-06	8.08414	1.83924	10	28	organellar small ribosomal subunit
GO:0005763	5.99368e-06	8.08414	1.83924	10	28	mitochondrial small ribosomal subunit
GO:0044391	4.51709e-05	2.92815	8.73641	22	133	ribosomal subunit
GO:0012505	0.000166935	1.83034	32.3181	53	492	endomembrane system
GO:0016591	0.000180106	4.06391	3.6128	12	55	DNA-directed RNA polymerase II, holoenzyme
GO:0005839	0.000232509	9.61532	0.985309	6	15	proteasome core complex
GO:1990234	0.000256041	2.19411	15.3051	30	233	transferase complex
GO:0005789	0.000355068	3.29437	4.99223	14	76	endoplasmic reticulum membrane
GO:0030880	0.000457124	3.38151	4.53242	13	69	RNA polymerase complex
GO:0042175	0.000468845	3.19025	5.12361	14	78	nuclear outer membrane-endoplasmic reticulum membrane network
GO:0031090	0.000483644	1.87569	24.1729	41	368	organelle membrane
GO:0044428	0.00053528	1.62267	47.1635	69	718	nuclear part
GO:0005875	0.000540164	1.92843	21.217	37	323	microtubule associated complex
GO:0008250	0.000547308	19.1515	0.459811	4	7	oligosaccharyltransferase complex
GO:0098588	0.000716622	2.13227	14.0571	27	214	bounding membrane of organelle
GO:0015935	0.000735633	3.63029	3.6128	11	55	small ribosomal subunit
GO:0005783	0.000769101	2.1548	13.4002	26	204	endoplasmic reticulum
GO:0030176	0.000987197	8.99251	0.853934	5	13	integral component of endoplasmic reticulum membrane
GO:0055029	0.00104706	3.22959	4.33536	12	66	nuclear DNA-directed RNA polymerase complex
GO:0000428	0.00104706	3.22959	4.33536	12	66	DNA-directed RNA polymerase complex
GO:0031967	0.00106399	2.012	15.8963	29	242	organelle envelope
GO:0031975	0.00106399	2.012	15.8963	29	242	envelope
GO:0000502	0.00108065	3.71693	3.21868	10	49	proteasome complex
GO:0000315	0.00110418	4.07146	2.69318	9	41	organellar large ribosomal subunit
GO:0005762	0.00110418	4.07146	2.69318	9	41	mitochondrial large ribosomal subunit
GO:0005847	0.00177205	11.4868	0.591185	4	9	mRNA cleavage and polyadenylation specificity factor complex
GO:0016281	0.0025458	21.4935	0.328436	3	5	eukaryotic translation initiation factor 4F complex
GO:0044432	0.00275113	2.48162	6.76579	15	103	endoplasmic reticulum part
GO:0005798	0.00299053	5.08309	1.51081	6	23	Golgi-associated vesicle
GO:0031981	0.0033486	1.63661	29.1651	44	444	nuclear lumen
GO:1902494	0.00343565	1.59314	33.3691	49	508	catalytic complex
GO:0005665	0.00417613	8.20186	0.72256	4	11	DNA-directed RNA polymerase II, core complex
GO:0044451	0.00442585	1.82134	16.6846	28	254	nucleoplasm part
GO:0015934	0.00502876	2.59678	5.18929	12	79	large ribosomal subunit
GO:0005623	0.00532664	1.43588	307.154	327	4676	cell
GO:0044464	0.00532664	1.43588	307.154	327	4676	cell part
GO:0005849	0.00594328	7.17532	0.788247	4	12	mRNA cleavage factor complex
GO:0031227	0.00642595	5.133	1.24806	5	19	intrinsic component of endoplasmic reticulum membrane
GO:0005643	0.00792172	3.47788	2.36474	7	36	nuclear pore
GO:0046930	0.00792172	3.47788	2.36474	7	36	pore complex
GO:0019773	0.00806689	10.7429	0.459811	3	7	proteasome core complex, alpha-subunit complex
GO:0044798	0.00926785	3.03633	3.02161	8	46	nuclear transcription factor complex
GO:0043234	0.00974576	1.29397	135.119	157	2057	protein complex
molecular function
GOMFID	Pvalue	OddsRatio	ExpCount	Count	Size	Term
GO:0008135	6.26944e-09	4.95255	6.23593	24	98	translation factor activity, nucleic acid binding
GO:0003824	8.91804e-07	1.54554	243.52	297	3827	catalytic activity
GO:0003723	1.27205e-06	2.24224	26.28	52	413	RNA binding
GO:0003735	2.66026e-05	2.78994	10.2447	25	161	structural constituent of ribosome
GO:0003743	3.0903e-05	4.29184	4.00881	14	63	translation initiation factor activity
GO:0003746	9.09176e-05	6.10714	1.97259	9	31	translation elongation factor activity
GO:0008565	0.000107975	4.7021	2.92707	11	46	protein transporter activity
GO:0004298	0.000124749	11.1521	0.890848	6	14	threonine-type endopeptidase activity
GO:0070003	0.000124749	11.1521	0.890848	6	14	threonine-type peptidase activity
GO:0004576	0.000486073	19.7629	0.445424	4	7	oligosaccharyl transferase activity
GO:0008026	0.000499929	3	5.72688	15	90	ATP-dependent helicase activity
GO:0070035	0.000499929	3	5.72688	15	90	purine NTP-dependent helicase activity
GO:0015450	0.000557192	10.6021	0.763584	5	12	P-P-bond-hydrolysis-driven protein transmembrane transporter activity
GO:0016836	0.000921844	5.48097	1.65443	7	26	hydro-lyase activity
GO:0004579	0.000976441	44.3931	0.254528	3	4	dolichyl-diphosphooligosaccharide-protein glycotransferase activity
GO:0008320	0.00115909	6.3677	1.27264	6	20	protein transmembrane transporter activity
GO:0022884	0.00115909	6.3677	1.27264	6	20	macromolecule transmembrane transporter activity
GO:0004812	0.00179897	3.72539	2.86344	9	45	aminoacyl-tRNA ligase activity
GO:0016874	0.00196164	1.95932	14.9535	27	235	ligase activity
GO:0016875	0.00211327	3.62423	2.92707	9	46	ligase activity, forming carbon-oxygen bonds
GO:0016876	0.00211327	3.62423	2.92707	9	46	ligase activity, forming aminoacyl-tRNA and related compounds
GO:0008242	0.0023256	22.1937	0.31816	3	5	omega peptidase activity
GO:0048037	0.00235534	2.13315	10.7538	21	169	cofactor binding
GO:0005048	0.00249964	9.87763	0.63632	4	10	signal sequence binding
GO:0016835	0.00279309	4.3363	1.97259	7	31	carbon-oxygen lyase activity
GO:0004386	0.00322376	2.2747	8.20852	17	129	helicase activity
GO:0005484	0.00333648	6.18056	1.08174	5	17	SNAP receptor activity
GO:0016645	0.00333648	6.18056	1.08174	5	17	oxidoreductase activity, acting on the CH-NH group of donors
GO:0003724	0.00338299	4.16231	2.03622	7	32	RNA helicase activity
GO:0016787	0.00343808	1.33552	111.483	137	1752	hydrolase activity
GO:0003884	0.00404183	Inf	0.127264	2	2	D-amino-acid oxidase activity
GO:0008426	0.00404183	Inf	0.127264	2	2	protein kinase C inhibitor activity
GO:0017056	0.00404183	Inf	0.127264	2	2	structural constituent of nuclear pore
GO:0017089	0.00404183	Inf	0.127264	2	2	glycolipid transporter activity
GO:0008124	0.00404183	Inf	0.127264	2	2	4-alpha-hydroxytetrahydrobiopterin dehydratase activity
GO:0008566	0.00404183	Inf	0.127264	2	2	mitochondrial protein-transporting ATPase activity
GO:0004066	0.00404183	Inf	0.127264	2	2	asparagine synthase (glutamine-hydrolyzing) activity
GO:0015462	0.00404183	Inf	0.127264	2	2	protein-transmembrane transporting ATPase activity
GO:0033218	0.00729805	4.04798	1.7817	6	28	amide binding
GO:0019238	0.00739117	11.094	0.445424	3	7	cyclohydrolase activity
GO:0072341	0.00739117	11.094	0.445424	3	7	modified amino acid binding
GO:0016757	0.00773187	2.01123	9.67206	18	152	transferase activity, transferring glycosyl groups
GO:0016893	0.00888338	4.63302	1.33627	5	21	endonuclease activity, active with either ribo- or deoxyribonucleic acids and producing 5'-phosphomonoesters
GO:0016597	0.00971675	5.92352	0.890848	4	14	amino acid binding

## Sheet: An. stephensi male-biased
Male expression level to female expression level ratio > 16
biological process
GOBPID	Pvalue	OddsRatio	ExpCount	Count	Size	Term
GO:0007018	1.59953e-09	13.0044	1.18446	12	102	microtubule-based movement
GO:0007017	2.34751e-08	5.21265	5.19074	21	447	microtubule-based process
GO:0046034	2.41802e-06	7.81797	1.52122	10	131	ATP metabolic process
GO:0009126	7.27131e-06	6.83889	1.71863	10	148	purine nucleoside monophosphate metabolic process
GO:0009167	7.27131e-06	6.83889	1.71863	10	148	purine ribonucleoside monophosphate metabolic process
GO:0009161	1.29798e-05	6.36802	1.83476	10	158	ribonucleoside monophosphate metabolic process
GO:0009123	1.37207e-05	6.32441	1.84637	10	159	nucleoside monophosphate metabolic process
GO:0015992	1.73001e-05	8.1391	1.14963	8	99	proton transport
GO:0006818	1.86281e-05	8.04953	1.16124	8	100	hydrogen transport
GO:0006119	2.31378e-05	7.79214	1.19608	8	103	oxidative phosphorylation
GO:0009128	0.000158783	6.80545	1.17285	7	101	purine nucleoside monophosphate catabolic process
GO:0006200	0.000158783	6.80545	1.17285	7	101	ATP catabolic process
GO:0009169	0.000158783	6.80545	1.17285	7	101	purine ribonucleoside monophosphate catabolic process
GO:0007605	0.000161288	8.36467	0.824479	6	71	sensory perception of sound
GO:0009125	0.000168895	6.73289	1.18446	7	102	nucleoside monophosphate catabolic process
GO:0009158	0.000168895	6.73289	1.18446	7	102	ribonucleoside monophosphate catabolic process
GO:0009144	0.000238359	3.39442	4.76108	14	410	purine nucleoside triphosphate metabolic process
GO:0009205	0.000238359	3.39442	4.76108	14	410	purine ribonucleoside triphosphate metabolic process
GO:0009199	0.000250679	3.3764	4.7843	14	412	ribonucleoside triphosphate metabolic process
GO:0009141	0.000263544	3.35856	4.80753	14	414	nucleoside triphosphate metabolic process
GO:0050954	0.000271105	7.54424	0.905766	6	78	sensory perception of mechanical stimulus
GO:0042278	0.000407393	3.20568	5.01655	14	432	purine nucleoside metabolic process
GO:0046128	0.000407393	3.20568	5.01655	14	432	purine ribonucleoside metabolic process
GO:0009119	0.000524997	3.11856	5.14429	14	443	ribonucleoside metabolic process
GO:0006928	0.000630528	2.74942	7.17645	17	618	cellular component movement
GO:0009116	0.00064176	3.05054	5.2488	14	452	nucleoside metabolic process
GO:0009150	0.000715715	3.01395	5.30686	14	457	purine ribonucleotide metabolic process
GO:0006163	0.000763479	2.99238	5.3417	14	460	purine nucleotide metabolic process
GO:0046692	0.00078784	87.0941	0.0464495	2	4	sperm competition
GO:1901657	0.000831362	2.96408	5.38815	14	464	glycosyl compound metabolic process
GO:0009259	0.000867183	2.95012	5.41137	14	466	ribonucleotide metabolic process
GO:0019693	0.000867183	2.95012	5.41137	14	466	ribose phosphate metabolic process
GO:1902600	0.00112714	9.86479	0.464495	4	40	hydrogen ion transmembrane transport
GO:0007320	0.00130315	58.0549	0.0580619	2	5	insemination
GO:0030317	0.00193997	43.5353	0.0696743	2	6	sperm motility
GO:0048060	0.00193997	43.5353	0.0696743	2	6	negative gravitaxis
GO:0009117	0.00202632	2.58643	6.58422	15	567	nucleotide metabolic process
GO:0006796	0.00207353	2.07443	15.6419	27	1347	phosphate-containing compound metabolic process
GO:0006091	0.00208697	3.82477	2.31086	8	199	generation of precursor metabolites and energy
GO:0006753	0.00224651	2.55638	6.6539	15	573	nucleoside phosphate metabolic process
GO:0006793	0.00252698	2.04047	15.8509	27	1365	phosphorus metabolic process
GO:0015672	0.00274938	3.6481	2.41538	8	208	monovalent inorganic cation transport
GO:0055086	0.00278361	2.42343	7.5016	16	646	nucleobase-containing small molecule metabolic process
GO:0009146	0.00283952	2.92626	4.18046	11	360	purine nucleoside triphosphate catabolic process
GO:0009203	0.00283952	2.92626	4.18046	11	360	ribonucleoside triphosphate catabolic process
GO:0009207	0.00283952	2.92626	4.18046	11	360	purine ribonucleoside triphosphate catabolic process
GO:0044281	0.00287195	2.00024	16.8147	28	1448	small molecule metabolic process
GO:0006754	0.0028922	11.9854	0.29031	3	25	ATP biosynthetic process
GO:0009143	0.00290115	2.91748	4.19207	11	361	nucleoside triphosphate catabolic process
GO:0009261	0.00290115	2.91748	4.19207	11	361	ribonucleotide catabolic process
GO:0009154	0.00290115	2.91748	4.19207	11	361	purine ribonucleotide catabolic process
GO:0072521	0.00293832	2.56042	6.15456	14	530	purine-containing compound metabolic process
GO:0006195	0.00296387	2.90876	4.20368	11	362	purine nucleotide catabolic process
GO:0006152	0.00309259	2.89146	4.22691	11	364	purine nucleoside catabolic process
GO:0046130	0.00309259	2.89146	4.22691	11	364	purine ribonucleoside catabolic process
GO:0042454	0.00315863	2.88288	4.23852	11	365	ribonucleoside catabolic process
GO:0009164	0.00322581	2.87435	4.25013	11	366	nucleoside catabolic process
GO:1901658	0.00343429	2.84905	4.28497	11	369	glycosyl compound catabolic process
GO:0072523	0.00357923	2.83242	4.3082	11	371	purine-containing compound catabolic process
GO:0009145	0.00361715	10.9836	0.313534	3	27	purine nucleoside triphosphate biosynthetic process
GO:0009206	0.00361715	10.9836	0.313534	3	27	purine ribonucleoside triphosphate biosynthetic process
GO:0015991	0.00361715	10.9836	0.313534	3	27	ATP hydrolysis coupled proton transport
GO:0015988	0.00361715	10.9836	0.313534	3	27	energy coupled proton transmembrane transport, against electrochemical gradient
GO:0009166	0.00380583	2.80781	4.34303	11	374	nucleotide catabolic process
GO:0042773	0.00393512	6.81464	0.650294	4	56	ATP synthesis coupled electron transport
GO:0042775	0.00393512	6.81464	0.650294	4	56	mitochondrial ATP synthesis coupled electron transport
GO:1901292	0.00396322	2.79164	4.36626	11	376	nucleoside phosphate catabolic process
GO:0009201	0.00444383	10.136	0.336759	3	29	ribonucleoside triphosphate biosynthetic process
GO:0009142	0.00489656	9.75926	0.348372	3	30	nucleoside triphosphate biosynthetic process
GO:0022904	0.00535128	6.21264	0.708356	4	61	respiratory electron transport chain
GO:0022900	0.00634642	5.8996	0.743193	4	64	electron transport chain
GO:0006919	0.00684954	19.3359	0.127736	2	11	activation of cysteine-type endopeptidase activity involved in apoptotic process
GO:0097202	0.00684954	19.3359	0.127736	2	11	activation of cysteine-type endopeptidase activity
GO:1901136	0.00836938	2.50162	4.83075	11	416	carbohydrate derivative catabolic process
GO:0043280	0.00956865	15.816	0.150961	2	13	positive regulation of cysteine-type endopeptidase activity involved in apoptotic process
GO:0006541	0.00956865	15.816	0.150961	2	13	glutamine metabolic process
GO:0031638	0.00956865	15.816	0.150961	2	13	zymogen activation
cellular component
GOMFID	Pvalue	OddsRatio	ExpCount	Count	Size	Term
GO:0003774	3.66041e-11	15.8611	1.07993	13	86	motor activity
GO:0003777	6.65583e-11	21.3771	0.703212	11	56	microtubule motor activity
GO:0017111	5.55741e-06	3.54356	7.10746	21	566	nucleoside-triphosphatase activity
GO:0016462	7.10792e-06	3.48188	7.22048	21	575	pyrophosphatase activity
GO:0016818	7.91559e-06	3.45511	7.27071	21	579	hydrolase activity, acting on acid anhydrides, in phosphorus-containing anhydrides
GO:0016817	8.5751e-06	3.43528	7.30838	21	582	hydrolase activity, acting on acid anhydrides
GO:0015078	2.51788e-05	9.29553	0.879015	7	70	hydrogen ion transmembrane transporter activity
GO:0016887	8.99836e-05	3.92782	3.76721	13	300	ATPase activity
GO:0042623	0.00175484	3.30538	3.3277	10	265	ATPase activity, coupled
GO:0046961	0.00361925	11.0117	0.313934	3	25	proton-transporting ATPase activity, rotational mechanism
GO:0005200	0.00372893	6.92	0.640425	4	51	structural constituent of cytoskeleton
GO:0005524	0.00404857	2.14745	9.92031	19	790	ATP binding
GO:0032559	0.00427921	2.13521	9.97054	19	794	adenyl ribonucleotide binding
GO:0015077	0.00493357	3.27381	2.6496	8	211	monovalent inorganic cation transmembrane transporter activity
GO:0044769	0.00501657	9.68673	0.351606	3	28	ATPase activity, coupled to transmembrane movement of ions, rotational mechanism
GO:0030554	0.00503794	2.09925	10.1212	19	806	adenyl nucleotide binding
GO:0031409	0.00658127	20.0245	0.125574	2	10	pigment binding
GO:0022890	0.00670379	2.87368	3.39049	9	270	inorganic cation transmembrane transporter activity
GO:0035639	0.00710769	1.95996	12.0048	21	956	purine ribonucleoside triphosphate binding
GO:0001883	0.00727691	1.95524	12.0299	21	958	purine nucleoside binding
GO:0032550	0.00727691	1.95524	12.0299	21	958	purine ribonucleoside binding
GO:0032555	0.00744944	1.95054	12.0551	21	960	purine ribonucleotide binding
GO:0032549	0.00762534	1.94585	12.0802	21	962	ribonucleoside binding
GO:0001882	0.00780465	1.94119	12.1053	21	964	nucleoside binding
GO:0032553	0.00826817	1.92962	12.1681	21	969	ribonucleotide binding
GO:0017076	0.00865508	1.92045	12.2183	21	973	purine nucleotide binding
GO:0036442	0.00940705	7.56126	0.439507	3	35	hydrogen-exporting ATPase activity
molecular function
GOMFID	Pvalue	OddsRatio	ExpCount	Count	Size	Term
GO:0003774	3.66041e-11	15.8611	1.07993	13	86	motor activity
GO:0003777	6.65583e-11	21.3771	0.703212	11	56	microtubule motor activity
GO:0017111	5.55741e-06	3.54356	7.10746	21	566	nucleoside-triphosphatase activity
GO:0016462	7.10792e-06	3.48188	7.22048	21	575	pyrophosphatase activity
GO:0016818	7.91559e-06	3.45511	7.27071	21	579	hydrolase activity, acting on acid anhydrides, in phosphorus-containing anhydrides
GO:0016817	8.5751e-06	3.43528	7.30838	21	582	hydrolase activity, acting on acid anhydrides
GO:0015078	2.51788e-05	9.29553	0.879015	7	70	hydrogen ion transmembrane transporter activity
GO:0016887	8.99836e-05	3.92782	3.76721	13	300	ATPase activity
GO:0042623	0.00175484	3.30538	3.3277	10	265	ATPase activity, coupled
GO:0046961	0.00361925	11.0117	0.313934	3	25	proton-transporting ATPase activity, rotational mechanism
GO:0005200	0.00372893	6.92	0.640425	4	51	structural constituent of cytoskeleton
GO:0005524	0.00404857	2.14745	9.92031	19	790	ATP binding
GO:0032559	0.00427921	2.13521	9.97054	19	794	adenyl ribonucleotide binding
GO:0015077	0.00493357	3.27381	2.6496	8	211	monovalent inorganic cation transmembrane transporter activity
GO:0044769	0.00501657	9.68673	0.351606	3	28	ATPase activity, coupled to transmembrane movement of ions, rotational mechanism
GO:0030554	0.00503794	2.09925	10.1212	19	806	adenyl nucleotide binding
GO:0031409	0.00658127	20.0245	0.125574	2	10	pigment binding
GO:0022890	0.00670379	2.87368	3.39049	9	270	inorganic cation transmembrane transporter activity
GO:0035639	0.00710769	1.95996	12.0048	21	956	purine ribonucleoside triphosphate binding
GO:0001883	0.00727691	1.95524	12.0299	21	958	purine nucleoside binding
GO:0032550	0.00727691	1.95524	12.0299	21	958	purine ribonucleoside binding
GO:0032555	0.00744944	1.95054	12.0551	21	960	purine ribonucleotide binding
GO:0032549	0.00762534	1.94585	12.0802	21	962	ribonucleoside binding
GO:0001882	0.00780465	1.94119	12.1053	21	964	nucleoside binding
GO:0032553	0.00826817	1.92962	12.1681	21	969	ribonucleotide binding
GO:0017076	0.00865508	1.92045	12.2183	21	973	purine nucleotide binding
GO:0036442	0.00940705	7.56126	0.439507	3	35	hydrogen-exporting ATPase activity
Male expression level to female expression level ratio < 16 and > 8
biological process
GOBPID	Pvalue	OddsRatio	ExpCount	Count	Size	Term
GO:0007479	6.30935e-05	48.6601	0.0800854	3	20	leg disc proximal/distal pattern formation
GO:0035223	0.000110814	39.3704	0.0961025	3	24	leg disc pattern formation
GO:0043052	0.000141582	35.9372	0.104111	3	26	thermotaxis
GO:0007449	0.00015885	34.4352	0.108115	3	27	proximal/distal pattern formation, imaginal disc
GO:0007605	0.000168493	16.9805	0.284303	4	71	sensory perception of sound
GO:0071482	0.00019737	31.7778	0.116124	3	29	cellular response to light stimulus
GO:0050954	0.000242591	15.3597	0.312333	4	78	sensory perception of mechanical stimulus
GO:0009954	0.000291537	27.5259	0.132141	3	33	proximal/distal pattern formation
GO:0071478	0.000291537	27.5259	0.132141	3	33	cellular response to radiation
GO:0071214	0.000444724	23.5778	0.152162	3	38	cellular response to abiotic stimulus
GO:0042330	0.000737044	5.57918	1.57368	7	393	taxis
GO:0090306	0.00083368	59.1508	0.044047	2	11	spindle assembly involved in meiosis
GO:0007447	0.000993538	10.3783	0.452483	4	113	imaginal disc pattern formation
GO:0002164	0.00148969	9.25599	0.504538	4	126	larval development
GO:0007450	0.00170003	14.4347	0.240256	3	60	dorsal/ventral pattern formation, imaginal disc
GO:0042045	0.0020309	35.4619	0.0680726	2	17	epithelial fluid transport
GO:0007517	0.0031028	7.49949	0.616658	4	154	muscle organ development
GO:0072499	0.00310492	27.9812	0.0840897	2	21	photoreceptor cell axon guidance
GO:0016059	0.00340693	26.5786	0.088094	2	22	deactivation of rhodopsin mediated signaling
GO:0022400	0.00340693	26.5786	0.088094	2	22	regulation of rhodopsin mediated signaling pathway
GO:0016056	0.00372214	25.3095	0.0920982	2	23	rhodopsin mediated signaling pathway
GO:0021761	0.00400427	Inf	0.00400427	1	1	limbic system development
GO:0021766	0.00400427	Inf	0.00400427	1	1	hippocampus development
GO:0021702	0.00400427	Inf	0.00400427	1	1	cerebellar Purkinje cell differentiation
GO:0021872	0.00400427	Inf	0.00400427	1	1	forebrain generation of neurons
GO:0021879	0.00400427	Inf	0.00400427	1	1	forebrain neuron differentiation
GO:0021846	0.00400427	Inf	0.00400427	1	1	cell proliferation in forebrain
GO:0021543	0.00400427	Inf	0.00400427	1	1	pallium development
GO:0021533	0.00400427	Inf	0.00400427	1	1	cell differentiation in hindbrain
GO:0021692	0.00400427	Inf	0.00400427	1	1	cerebellar Purkinje cell layer morphogenesis
GO:0021694	0.00400427	Inf	0.00400427	1	1	cerebellar Purkinje cell layer formation
GO:0021697	0.00400427	Inf	0.00400427	1	1	cerebellar cortex formation
GO:0021680	0.00400427	Inf	0.00400427	1	1	cerebellar Purkinje cell layer development
GO:0032887	0.00400427	Inf	0.00400427	1	1	regulation of spindle elongation
GO:0032888	0.00400427	Inf	0.00400427	1	1	regulation of mitotic spindle elongation
GO:0055050	0.00400427	Inf	0.00400427	1	1	astral spindle assembly involved in male meiosis
GO:0055049	0.00400427	Inf	0.00400427	1	1	astral spindle assembly
GO:0031534	0.00400427	Inf	0.00400427	1	1	minus-end directed microtubule sliding
GO:0000212	0.00405045	24.1558	0.0961025	2	24	meiotic spindle organization
GO:0042044	0.00405045	24.1558	0.0961025	2	24	fluid transport
GO:0035222	0.00443742	10.1248	0.336359	3	84	wing disc pattern formation
GO:0030030	0.0052633	3.53501	2.81901	8	704	cell projection organization
GO:0007608	0.00538353	9.4189	0.360384	3	90	sensory perception of smell
GO:0009266	0.00555211	9.31061	0.364389	3	91	response to temperature stimulus
GO:0007600	0.00555507	5	1.16925	5	292	sensory perception
GO:0009785	0.00799304	257.276	0.00800854	1	2	blue light signaling pathway
GO:0021587	0.00799304	257.276	0.00800854	1	2	cerebellum morphogenesis
GO:0021575	0.00799304	257.276	0.00800854	1	2	hindbrain morphogenesis
GO:0021527	0.00799304	257.276	0.00800854	1	2	spinal cord association neuron differentiation
GO:0021515	0.00799304	257.276	0.00800854	1	2	cell differentiation in spinal cord
GO:0021516	0.00799304	257.276	0.00800854	1	2	dorsal spinal cord development
GO:0021695	0.00799304	257.276	0.00800854	1	2	cerebellar cortex development
GO:0021696	0.00799304	257.276	0.00800854	1	2	cerebellar cortex morphogenesis
GO:0009637	0.00799304	257.276	0.00800854	1	2	response to blue light
GO:0021940	0.00799304	257.276	0.00800854	1	2	positive regulation of cerebellar granule cell precursor proliferation
GO:0021936	0.00799304	257.276	0.00800854	1	2	regulation of cerebellar granule cell precursor proliferation
GO:0021937	0.00799304	257.276	0.00800854	1	2	cerebellar Purkinje cell-granule cell precursor cell signaling involved in regulation of granule cell precursor cell proliferation
GO:0071483	0.00799304	257.276	0.00800854	1	2	cellular response to blue light
GO:1901673	0.00799304	257.276	0.00800854	1	2	regulation of spindle assembly involved in mitosis
GO:0090169	0.00799304	257.276	0.00800854	1	2	regulation of spindle assembly
GO:0035218	0.00868956	7.86111	0.428457	3	107	leg disc development
GO:0032990	0.00898979	3.45566	2.44661	7	611	cell part morphogenesis
GO:0048858	0.00898979	3.45566	2.44661	7	611	cell projection morphogenesis
GO:0044782	0.00946379	15.1571	0.148158	2	37	cilium organization
GO:0040011	0.00971554	3.40045	2.48265	7	620	locomotion
GO:0051225	0.00996485	14.7341	0.152162	2	38	spindle assembly
cellular component
GOCCID	Pvalue	OddsRatio	ExpCount	Count	Size	Term
GO:0042995	0.00136885	7.50933	0.875887	5	273	cell projection
GO:0044463	0.00486516	10.1565	0.352921	3	110	cell projection part
GO:0016605	0.006407	327.889	0.00641675	1	2	PML body
GO:0005929	0.00707458	18.1579	0.128335	2	40	cilium
GO:0030424	0.00824703	8.32644	0.426714	3	133	axon
GO:0005615	0.00930963	7.95083	0.445964	3	139	extracellular space
GO:0035869	0.00959589	163.917	0.00962513	1	3	ciliary transition zone
molecular function
GOMFID	Pvalue	OddsRatio	ExpCount	Count	Size	Term
GO:0071535	0.00519198	Inf	0.00519198	1	1	RING-like zinc finger domain binding
GO:0071949	0.00519198	Inf	0.00519198	1	1	FAD binding
Male expression level to female expression level ratio < 8 and > 4
biological process
GOBPID	Pvalue	OddsRatio	ExpCount	Count	Size	Term
GO:0044782	1.27183e-06	21.3423	0.360518	6	37	cilium organization
GO:0060271	1.70748e-05	18.7373	0.331287	5	34	cilium morphogenesis
GO:0042384	1.70748e-05	18.7373	0.331287	5	34	cilium assembly
GO:0042073	3.02098e-05	79.4464	0.0682061	3	7	intraciliary transport
GO:0016318	6.89824e-05	13.5643	0.438468	5	45	ommatidial rotation
GO:0045465	0.000163875	17.1455	0.282568	4	29	R8 cell differentiation
GO:0042067	0.000287582	7.46031	0.91591	6	94	establishment of ommatidial planar polarity
GO:0007368	0.000898284	18.6605	0.194875	3	20	determination of left/right symmetry
GO:0050920	0.0015509	15.098	0.233849	3	24	regulation of chemotaxis
GO:0009799	0.00175013	14.4097	0.243593	3	25	specification of symmetry
GO:0009855	0.00175013	14.4097	0.243593	3	25	determination of bilateral symmetry
GO:0007164	0.00241598	4.83184	1.37387	6	141	establishment of tissue polarity
GO:0001736	0.00241598	4.83184	1.37387	6	141	establishment of planar polarity
GO:0019530	0.00252456	34.8028	0.0779498	2	8	taurine metabolic process
GO:0045468	0.00252456	34.8028	0.0779498	2	8	regulation of R8 cell spacing in compound eye
GO:0007389	0.00288449	2.80631	4.85238	12	498	pattern specification process
GO:0007018	0.00306068	5.55033	0.99386	5	102	microtubule-based movement
GO:0033059	0.00322543	29.827	0.0876935	2	9	cellular pigmentation
GO:0001738	0.00351423	4.46105	1.48105	6	152	morphogenesis of a polarized epithelium
GO:0009653	0.0037416	2.05865	14.8397	25	1523	anatomical structure morphogenesis
GO:0045456	0.00400644	26.0951	0.0974373	2	10	ecdysteroid biosynthetic process
GO:0048646	0.00447893	2.76727	4.46263	11	458	anatomical structure formation involved in morphogenesis
GO:0030031	0.00530653	4.84102	1.13027	5	116	cell projection assembly
GO:0032990	0.00557898	2.47138	5.95342	13	611	cell part morphogenesis
GO:0048858	0.00557898	2.47138	5.95342	13	611	cell projection morphogenesis
GO:0045463	0.00580251	20.8704	0.116925	2	12	R8 cell development
GO:1901566	0.00602112	2.96443	3.36159	9	345	organonitrogen compound biosynthetic process
GO:0000902	0.00610959	2.29966	7.45395	15	765	cell morphogenesis
GO:0006928	0.00613496	2.44028	6.02162	13	618	cellular component movement
GO:2000027	0.00657039	5.83363	0.750267	4	77	regulation of organ morphogenesis
GO:0001822	0.00681448	18.9706	0.126668	2	13	kidney development
GO:0090288	0.00681448	18.9706	0.126668	2	13	negative regulation of cellular response to growth factor stimulus
GO:0030030	0.0072273	2.31408	6.85958	14	704	cell projection organization
GO:0043648	0.00751304	5.60107	0.779498	4	80	dicarboxylic acid metabolic process
GO:0035058	0.00790038	17.3873	0.136412	2	14	nonmotile primary cilium assembly
GO:0050774	0.00790038	17.3873	0.136412	2	14	negative regulation of dendrite morphogenesis
GO:0048592	0.00826892	3.01475	2.91337	8	299	eye morphogenesis
GO:0044331	0.0090587	16.0477	0.146156	2	15	cell-cell adhesion mediated by cadherin
GO:0090287	0.0090587	16.0477	0.146156	2	15	regulation of cellular response to growth factor stimulus
GO:0042446	0.0090587	16.0477	0.146156	2	15	hormone biosynthetic process
GO:1901607	0.00927509	5.25174	0.828217	4	85	alpha-amino acid biosynthetic process
GO:0001654	0.00953049	2.74141	3.61492	9	371	eye development
GO:0097305	0.00965713	5.18699	0.83796	4	86	response to alcohol
GO:0019682	0.00974373	Inf	0.00974373	1	1	glyceraldehyde-3-phosphate metabolic process
GO:0042733	0.00974373	Inf	0.00974373	1	1	embryonic digit morphogenesis
GO:0002685	0.00974373	Inf	0.00974373	1	1	regulation of leukocyte migration
GO:0002686	0.00974373	Inf	0.00974373	1	1	negative regulation of leukocyte migration
GO:0002688	0.00974373	Inf	0.00974373	1	1	regulation of leukocyte chemotaxis
GO:0002689	0.00974373	Inf	0.00974373	1	1	negative regulation of leukocyte chemotaxis
GO:0003351	0.00974373	Inf	0.00974373	1	1	epithelial cilium movement
GO:0003341	0.00974373	Inf	0.00974373	1	1	cilium movement
GO:0060021	0.00974373	Inf	0.00974373	1	1	palate development
GO:0030326	0.00974373	Inf	0.00974373	1	1	embryonic limb morphogenesis
GO:0001658	0.00974373	Inf	0.00974373	1	1	branching involved in ureteric bud morphogenesis
GO:0060426	0.00974373	Inf	0.00974373	1	1	lung vasculature development
GO:0035113	0.00974373	Inf	0.00974373	1	1	embryonic appendage morphogenesis
GO:0060785	0.00974373	Inf	0.00974373	1	1	regulation of apoptosis involved in tissue homeostasis
GO:0030595	0.00974373	Inf	0.00974373	1	1	leukocyte chemotaxis
GO:0060688	0.00974373	Inf	0.00974373	1	1	regulation of morphogenesis of a branching structure
GO:0006212	0.00974373	Inf	0.00974373	1	1	uracil catabolic process
GO:0019483	0.00974373	Inf	0.00974373	1	1	beta-alanine biosynthetic process
GO:0072014	0.00974373	Inf	0.00974373	1	1	proximal tubule development
GO:0072019	0.00974373	Inf	0.00974373	1	1	proximal convoluted tubule development
GO:0090183	0.00974373	Inf	0.00974373	1	1	regulation of kidney development
GO:0090189	0.00974373	Inf	0.00974373	1	1	regulation of branching involved in ureteric bud morphogenesis
GO:0042481	0.00974373	Inf	0.00974373	1	1	regulation of odontogenesis
GO:0042487	0.00974373	Inf	0.00974373	1	1	regulation of odontogenesis of dentin-containing tooth
GO:0019860	0.00974373	Inf	0.00974373	1	1	uracil metabolic process
GO:0048853	0.00974373	Inf	0.00974373	1	1	forebrain morphogenesis
GO:0048873	0.00974373	Inf	0.00974373	1	1	homeostasis of number of cells within a tissue
GO:0040012	0.0099824	7.3515	0.448211	3	46	regulation of locomotion
cellular component
GOCCID	Pvalue	OddsRatio	ExpCount	Count	Size	Term
GO:0005929	2.03226e-05	18.1242	0.344478	5	40	cilium
GO:0005577	7.27238e-05	Inf	0.0172239	2	2	fibrinogen complex
GO:0044441	0.000311425	28.1635	0.137791	3	16	ciliary part
GO:0042995	0.000455014	4.55114	2.35106	9	273	cell projection
GO:0044463	0.00240251	5.96894	0.947315	5	110	cell projection part
GO:0044447	0.00251876	34.1924	0.0775076	2	9	axoneme part
GO:0032838	0.00251876	34.1924	0.0775076	2	9	cell projection cytoplasm
GO:0097014	0.00251876	34.1924	0.0775076	2	9	ciliary cytoplasm
GO:0005930	0.00251876	34.1924	0.0775076	2	9	axoneme
GO:0031932	0.00861196	Inf	0.00861196	1	1	TORC2 complex
GO:0031512	0.00861196	Inf	0.00861196	1	1	motile primary cilium
GO:0005879	0.00861196	Inf	0.00861196	1	1	axonemal microtubule
GO:0000015	0.00861196	Inf	0.00861196	1	1	phosphopyruvate hydratase complex
GO:0060170	0.00861196	Inf	0.00861196	1	1	ciliary membrane
GO:0030425	0.0088736	7.74468	0.430598	3	50	dendrite
molecular function
GOMFID	Pvalue	OddsRatio	ExpCount	Count	Size	Term
GO:0030170	0.000565999	11.9313	0.386139	4	41	pyridoxal phosphate binding
GO:0016829	0.000684048	6.24691	1.07365	6	114	lyase activity
GO:0016831	0.00124268	16.368	0.216614	3	23	carboxy-lyase activity
GO:0016830	0.00271718	12.1141	0.28254	3	30	carbon-carbon lyase activity
GO:0003870	0.00941801	Inf	0.00941801	1	1	5-aminolevulinate synthase activity
GO:0008336	0.00941801	Inf	0.00941801	1	1	gamma-butyrobetaine dioxygenase activity
GO:0004782	0.00941801	Inf	0.00941801	1	1	sulfinoalanine decarboxylase activity
GO:0004837	0.00941801	Inf	0.00941801	1	1	tyrosine decarboxylase activity
GO:0004807	0.00941801	Inf	0.00941801	1	1	triose-phosphate isomerase activity
GO:0016749	0.00941801	Inf	0.00941801	1	1	N-succinyltransferase activity
GO:0004634	0.00941801	Inf	0.00941801	1	1	phosphopyruvate hydratase activity
GO:0004068	0.00941801	Inf	0.00941801	1	1	aspartate 1-decarboxylase activity
GO:0004037	0.00941801	Inf	0.00941801	1	1	allantoicase activity
GO:0045296	0.00964707	15.3947	0.150688	2	16	cadherin binding
Male expression level to female expression level ratio < 4 and > 2
biological process
GOBPID	Pvalue	OddsRatio	ExpCount	Count	Size	Term
GO:0006091	7.26493e-08	3.21717	12.5637	34	199	generation of precursor metabolites and energy
GO:0007154	1.0235e-07	1.70742	121.154	171	1919	cell communication
GO:0006811	1.89655e-07	2.19484	34.0924	65	540	ion transport
GO:0044700	4.01582e-07	1.66842	118.944	166	1884	single organism signaling
GO:0023052	4.01582e-07	1.66842	118.944	166	1884	signaling
GO:0044699	4.19865e-07	1.90599	368.639	410	5839	single-organism process
GO:0006812	4.26666e-07	2.34644	25.443	52	403	cation transport
GO:0055085	1.56104e-06	2.19656	27.9684	54	443	transmembrane transport
GO:0050896	1.77207e-06	1.57374	163.328	211	2587	response to stimulus
GO:0007165	2.18484e-06	1.65118	99.5623	141	1577	signal transduction
GO:0015980	5.36802e-06	3.5371	7.07101	21	112	energy derivation by oxidation of organic compounds
GO:0044763	2.24956e-05	1.55035	314.849	355	4987	single-organism cellular process
GO:0044708	2.26205e-05	2.11101	23.8647	45	378	single-organism behavior
GO:0007268	2.40751e-05	2.053	26.1375	48	414	synaptic transmission
GO:0050808	4.33801e-05	2.53499	12.5005	28	198	synapse organization
GO:0044262	5.12155e-05	3.4517	5.80833	17	92	cellular carbohydrate metabolic process
GO:0007167	7.2389e-05	2.33124	14.8996	31	236	enzyme linked receptor protein signaling pathway
GO:0097305	7.7901e-05	3.47559	5.42952	16	86	response to alcohol
GO:0003333	9.87945e-05	7.08615	1.57835	8	25	amino acid transmembrane transport
GO:0015672	0.000105206	2.39066	13.1319	28	208	monovalent inorganic cation transport
GO:0007613	0.000119301	3.33132	5.61893	16	89	memory
GO:0045887	0.000134912	6.69152	1.64148	8	26	positive regulation of synaptic growth at neuromuscular junction
GO:0048583	0.00015032	1.69648	44.8883	69	711	regulation of response to stimulus
GO:0055001	0.00015153	4.12641	3.5355	12	56	muscle cell development
GO:0055002	0.00015153	4.12641	3.5355	12	56	striated muscle cell development
GO:0023051	0.000157118	1.75716	37.6279	60	596	regulation of signaling
GO:0065007	0.000159473	1.41453	209.731	248	3322	biological regulation
GO:0007601	0.000186853	5.42638	2.14656	9	34	visual perception
GO:0006119	0.00021882	3.00543	6.5028	17	103	oxidative phosphorylation
GO:0009966	0.000219352	1.78359	33.2716	54	527	regulation of signal transduction
GO:0010646	0.00022671	1.72919	38.1329	60	604	regulation of cell communication
GO:0051962	0.000239927	6.02065	1.76775	8	28	positive regulation of nervous system development
GO:0051965	0.000239927	6.02065	1.76775	8	28	positive regulation of synapse assembly
GO:0007423	0.000249028	1.825	29.4836	49	467	sensory organ development
GO:0007632	0.000313279	5.73313	1.83089	8	29	visual behavior
GO:0048149	0.000320652	4.05226	3.28297	11	52	behavioral response to ethanol
GO:0045333	0.000335583	2.99884	6.124	16	97	cellular respiration
GO:0022904	0.000354249	3.70269	3.85117	12	61	respiratory electron transport chain
GO:0007267	0.000368142	1.69204	38.8274	60	615	cell-cell signaling
GO:0050953	0.000373995	4.8429	2.33596	9	37	sensory perception of light stimulus
GO:0009968	0.000380222	2.26152	12.7531	26	202	negative regulation of signal transduction
GO:0044264	0.00038208	3.95522	3.3461	11	53	cellular polysaccharide metabolic process
GO:0005976	0.00038208	3.95522	3.3461	11	53	polysaccharide metabolic process
GO:0007169	0.000383646	2.58203	8.71249	20	138	transmembrane receptor protein tyrosine kinase signaling pathway
GO:0006836	0.000392314	2.65307	8.08115	19	128	neurotransmitter transport
GO:0015992	0.000425582	2.92573	6.25027	16	99	proton transport
GO:0015711	0.000455961	3.03231	5.68206	15	90	organic anion transport
GO:0048749	0.000466163	1.91641	21.7181	38	344	compound eye development
GO:0006818	0.000477882	2.89049	6.3134	16	100	hydrogen transport
GO:0001505	0.000487284	2.68274	7.57608	18	120	regulation of neurotransmitter levels
GO:0051716	0.000489844	1.41868	118.755	150	1881	cellular response to stimulus
GO:0048585	0.000498857	2.1453	14.3946	28	228	negative regulation of response to stimulus
GO:0044089	0.000514837	5.2331	1.95715	8	31	positive regulation of cellular component biogenesis
GO:0006171	0.000515481	6.18707	1.51522	7	24	cAMP biosynthetic process
GO:0050789	0.000521664	1.37279	199.251	234	3156	regulation of biological process
GO:0009260	0.000535608	2.85607	6.37653	16	101	ribonucleotide biosynthetic process
GO:0046390	0.000535608	2.85607	6.37653	16	101	ribose phosphate biosynthetic process
GO:0044724	0.00056184	3.48757	4.04058	12	64	single-organism carbohydrate catabolic process
GO:0022900	0.00056184	3.48757	4.04058	12	64	electron transport chain
GO:0006865	0.000569032	4.51875	2.46223	9	39	amino acid transport
GO:0008643	0.000569032	4.51875	2.46223	9	39	carbohydrate transport
GO:0042773	0.000628525	3.68995	3.5355	11	56	ATP synthesis coupled electron transport
GO:0042775	0.000628525	3.68995	3.5355	11	56	mitochondrial ATP synthesis coupled electron transport
GO:0044765	0.000686599	1.44992	88.4507	116	1401	single-organism transport
GO:0016052	0.000750607	3.35744	4.16684	12	66	carbohydrate catabolic process
GO:0023057	0.000801778	2.1368	13.3844	26	212	negative regulation of signaling
GO:0016051	0.000891881	2.94293	5.42952	14	86	carbohydrate biosynthetic process
GO:0040015	0.000895293	14.9574	0.505072	4	8	negative regulation of multicellular organism growth
GO:0032314	0.000953512	44.7957	0.252536	3	4	regulation of Rac GTPase activity
GO:1900619	0.000953512	44.7957	0.252536	3	4	acetate ester metabolic process
GO:0008291	0.000953512	44.7957	0.252536	3	4	acetylcholine metabolic process
GO:0007619	0.000989698	3.2366	4.29311	12	68	courtship behavior
GO:0001654	0.00104002	1.80996	23.4227	39	371	eye development
GO:0010648	0.00106068	2.09059	13.6369	26	216	negative regulation of cell communication
GO:0007416	0.0011061	2.40604	8.77563	19	139	synapse assembly
GO:0007610	0.00114132	1.66874	33.1454	51	525	behavior
GO:0045471	0.00115078	3.38678	3.78804	11	60	response to ethanol
GO:0009653	0.00121363	1.41048	96.1531	123	1523	anatomical structure morphogenesis
GO:0009605	0.00127307	1.57317	44.1307	64	699	response to external stimulus
GO:0051179	0.00138202	1.36891	126.142	155	1998	localization
GO:0046058	0.00141482	5.00572	1.76775	7	28	cAMP metabolic process
GO:0048639	0.00143626	3.87044	2.7779	9	44	positive regulation of developmental growth
GO:0006073	0.00143626	3.87044	2.7779	9	44	cellular glucan metabolic process
GO:0052652	0.00143626	3.87044	2.7779	9	44	cyclic purine nucleotide metabolic process
GO:0044042	0.00143626	3.87044	2.7779	9	44	glucan metabolic process
GO:0030534	0.0015572	2.32707	9.02816	19	143	adult behavior
GO:0006820	0.0015572	2.32707	9.02816	19	143	anion transport
GO:0048468	0.00164117	1.4465	71.594	95	1134	cell development
GO:0030239	0.00169718	3.76239	2.84103	9	45	myofibril assembly
GO:0005977	0.00173591	7.48825	0.94701	5	15	glycogen metabolic process
GO:0006112	0.00173591	7.48825	0.94701	5	15	energy reserve metabolic process
GO:0046942	0.00174237	3.19002	3.97744	11	63	carboxylic acid transport
GO:0015849	0.00174237	3.19002	3.97744	11	63	organic acid transport
GO:0009152	0.00174916	2.71421	5.80833	14	92	purine ribonucleotide biosynthetic process
GO:0007611	0.00183593	2.28947	9.15443	19	145	learning or memory
GO:0050890	0.00183593	2.28947	9.15443	19	145	cognition
GO:0006164	0.00194341	2.67946	5.87146	14	93	purine nucleotide biosynthetic process
GO:0034220	0.00196602	2.17193	10.6065	21	168	ion transmembrane transport
GO:0015770	0.00227194	22.3947	0.31567	3	5	sucrose transport
GO:0042136	0.00227194	22.3947	0.31567	3	5	neurotransmitter biosynthetic process
GO:0007528	0.00233247	2.23526	9.34383	19	148	neuromuscular junction development
GO:0007616	0.00234663	3.27402	3.5355	10	56	long-term memory
GO:0006816	0.00234663	3.27402	3.5355	10	56	calcium ion transport
GO:0044275	0.00242592	9.96873	0.63134	4	10	cellular carbohydrate catabolic process
GO:0042133	0.00242592	9.96873	0.63134	4	10	neurotransmitter metabolic process
GO:0006821	0.00245897	5.29185	1.45208	6	23	chloride transport
GO:0044087	0.00247174	2.04684	12.248	23	194	regulation of cellular component biogenesis
GO:0050794	0.00249353	1.3145	188.392	218	2984	regulation of cellular process
GO:0042692	0.00265304	2.39808	7.38668	16	117	muscle cell differentiation
GO:0008049	0.00268942	3.2039	3.59864	10	57	male courtship behavior
GO:0009187	0.00268942	3.2039	3.59864	10	57	cyclic nucleotide metabolic process
GO:0009190	0.00271418	3.47149	3.03043	9	48	cyclic nucleotide biosynthetic process
GO:0001745	0.00306918	1.82601	17.7407	30	281	compound eye morphogenesis
GO:0051234	0.00337092	1.34769	108.085	133	1712	establishment of localization
GO:0006810	0.003385	1.35068	105.308	130	1668	transport
GO:0009887	0.00343755	1.48499	48.5501	67	769	organ morphogenesis
GO:0050908	0.00362361	8.54341	0.694474	4	11	detection of light stimulus involved in visual perception
GO:0014866	0.00362361	8.54341	0.694474	4	11	skeletal myofibril assembly
GO:0050770	0.0036249	3.3012	3.1567	9	50	regulation of axonogenesis
GO:0072522	0.00386443	2.45888	6.3134	14	100	purine-containing compound biosynthetic process
GO:0034637	0.00387395	4.73346	1.57835	6	25	cellular carbohydrate biosynthetic process
GO:0072511	0.00396364	3.01037	3.78804	10	60	divalent inorganic cation transport
GO:0070838	0.00396364	3.01037	3.78804	10	60	divalent metal ion transport
GO:0015767	0.00397801	Inf	0.126268	2	2	lactose transport
GO:0015768	0.00397801	Inf	0.126268	2	2	maltose transport
GO:0015771	0.00397801	Inf	0.126268	2	2	trehalose transport
GO:0045213	0.00397801	Inf	0.126268	2	2	neurotransmitter receptor metabolic process
GO:0009448	0.00397801	Inf	0.126268	2	2	gamma-aminobutyric acid metabolic process
GO:0030036	0.00398714	1.78903	18.0563	30	286	actin cytoskeleton organization
GO:0051146	0.00402374	2.54788	5.68206	13	90	striated muscle cell differentiation
GO:0048592	0.00411227	1.76674	18.8771	31	299	eye morphogenesis
GO:0007422	0.00411656	2.66084	5.05072	12	80	peripheral nervous system development
GO:0048808	0.00423031	5.75773	1.13641	5	18	male genitalia morphogenesis
GO:0035112	0.00423031	5.75773	1.13641	5	18	genitalia morphogenesis
GO:0030539	0.00423031	5.75773	1.13641	5	18	male genitalia development
GO:0015766	0.00433137	14.9277	0.378804	3	6	disaccharide transport
GO:0015772	0.00433137	14.9277	0.378804	3	6	oligosaccharide transport
GO:0010579	0.00433137	14.9277	0.378804	3	6	positive regulation of adenylate cyclase activity involved in G-protein coupled receptor signaling pathway
GO:0035020	0.00433137	14.9277	0.378804	3	6	regulation of Rac protein signal transduction
GO:0007166	0.00437268	1.4487	53.4114	72	846	cell surface receptor signaling pathway
GO:1901184	0.00485559	3.433	2.71476	8	43	regulation of ERBB signaling pathway
GO:0042058	0.00485559	3.433	2.71476	8	43	regulation of epidermal growth factor receptor signaling pathway
GO:0060179	0.00504971	2.89375	3.91431	10	62	male mating behavior
GO:0008306	0.00512503	2.71585	4.54565	11	72	associative learning
GO:0051124	0.00515167	2.28927	7.19728	15	114	synaptic growth at neuromuscular junction
GO:0048065	0.00544817	5.3457	1.19955	5	19	male courtship behavior, veined wing extension
GO:0016545	0.00544817	5.3457	1.19955	5	19	male courtship behavior, veined wing vibration
GO:0030029	0.00565524	1.73961	18.4983	30	293	actin filament-based process
GO:0071705	0.00577216	2.08009	9.40697	18	149	nitrogen compound transport
GO:0007612	0.00614487	2.51157	5.30326	12	84	learning
GO:0030001	0.00624705	1.85102	13.9526	24	221	metal ion transport
GO:0048563	0.00664612	1.54952	30.9988	45	491	post-embryonic organ morphogenesis
GO:0007560	0.00664612	1.54952	30.9988	45	491	imaginal disc morphogenesis
GO:0009612	0.00689419	4.9886	1.26268	5	20	response to mechanical stimulus
GO:0034599	0.00689419	4.9886	1.26268	5	20	cellular response to oxidative stress
GO:0016310	0.00693715	1.46839	42.1735	58	668	phosphorylation
GO:0050962	0.00709625	6.64298	0.820742	4	13	detection of light stimulus involved in sensory perception
GO:0007189	0.00709625	6.64298	0.820742	4	13	adenylate cyclase-activating G-protein coupled receptor signaling pathway
GO:0006929	0.00722656	11.1941	0.441938	3	7	substrate-dependent cell migration
GO:0007210	0.00722656	11.1941	0.441938	3	7	serotonin receptor signaling pathway
GO:0007634	0.00722656	11.1941	0.441938	3	7	optokinetic behavior
GO:0071632	0.00722656	11.1941	0.441938	3	7	optomotor response
GO:0048104	0.00722656	11.1941	0.441938	3	7	establishment of body hair or bristle planar orientation
GO:0060491	0.00740325	3.16061	2.90416	8	46	regulation of cell projection assembly
GO:0030718	0.00740325	3.16061	2.90416	8	46	germ-line stem cell maintenance
GO:0007617	0.00741972	2.44299	5.42952	12	86	mating behavior
GO:0007269	0.00771053	2.24702	6.81847	14	108	neurotransmitter secretion
GO:0009583	0.00784018	2.87729	3.5355	9	56	detection of light stimulus
GO:0001751	0.00785772	1.92967	11.1747	20	177	compound eye photoreceptor cell differentiation
GO:0009628	0.00798033	1.67555	19.7609	31	313	response to abiotic stimulus
GO:0003015	0.0084434	3.07913	2.9673	8	47	heart process
GO:0009165	0.00869745	2.08345	8.33369	16	132	nucleotide biosynthetic process
GO:0051489	0.00873033	3.38613	2.39909	7	38	regulation of filopodium assembly
GO:0007472	0.00885416	1.58831	24.8117	37	393	wing disc morphogenesis
GO:0042330	0.00885416	1.58831	24.8117	37	393	taxis
GO:1901700	0.00886656	1.90484	11.301	20	179	response to oxygen-containing compound
GO:0044723	0.0089511	1.76599	15.1522	25	240	single-organism carbohydrate metabolic process
GO:0006796	0.0091984	1.32716	85.0415	105	1347	phosphate-containing compound metabolic process
GO:0006793	0.00989487	1.32141	86.1779	106	1365	phosphorus metabolic process
cellular component
GOCCID	Pvalue	OddsRatio	ExpCount	Count	Size	Term
GO:0016020	9.89474e-10	1.89539	155.977	213	2393	membrane
GO:0044425	4.78728e-07	1.71309	119.411	164	1832	membrane part
GO:0016021	8.78852e-07	1.73309	95.8808	137	1471	integral component of membrane
GO:0031224	9.66297e-07	1.7271	96.9237	138	1487	intrinsic component of membrane
GO:0045202	3.90976e-06	2.60628	15.5782	35	239	synapse
GO:0044456	0.000240238	2.44759	11.0807	24	170	synapse part
GO:0005743	0.000506817	2.53094	8.92975	20	137	mitochondrial inner membrane
GO:0070469	0.00063333	3.45077	4.10638	12	63	respiratory chain
GO:0019866	0.000673635	2.4663	9.1253	20	140	organelle inner membrane
GO:0031966	0.00109941	2.3018	10.1682	21	156	mitochondrial membrane
GO:0009986	0.0014977	3.86316	2.80277	9	43	cell surface
GO:0048786	0.00169211	4.85048	1.82506	7	28	presynaptic active zone
GO:0005746	0.00221412	3.31963	3.51976	10	54	mitochondrial respiratory chain
GO:0070069	0.00224702	5.44737	1.43398	6	22	cytochrome complex
GO:0071944	0.00294914	1.45658	61.7261	82	947	cell periphery
GO:0005886	0.00311373	1.47066	56.5117	76	867	plasma membrane
GO:1990204	0.00324253	2.9232	4.30193	11	66	oxidoreductase complex
GO:0030018	0.00383746	4.07145	2.08578	7	32	Z disc
GO:0005740	0.00399004	2.03792	11.2763	21	173	mitochondrial envelope
GO:0031674	0.00460388	3.91415	2.15096	7	33	I band
GO:0031672	0.00578077	7.2356	0.782168	4	12	A band
GO:1902495	0.00591053	2.13381	8.73421	17	134	transmembrane transporter complex
GO:0097458	0.00607178	1.83811	14.7308	25	226	neuron part
GO:0044455	0.00751464	2.34717	6.12698	13	94	mitochondrial membrane part
GO:0008021	0.00783921	2.69996	4.17156	10	64	synaptic vesicle
GO:0031430	0.00789369	10.8329	0.456265	3	7	M band
GO:0005750	0.00789369	10.8329	0.456265	3	7	mitochondrial respiratory chain complex III
GO:0045275	0.00789369	10.8329	0.456265	3	7	respiratory chain complex III
GO:0045298	0.00895057	2.28977	6.25735	13	96	tubulin complex
molecular function
GOMFID	Pvalue	OddsRatio	ExpCount	Count	Size	Term
GO:0022891	2.96911e-08	2.30267	33.085	66	517	substrate-specific transmembrane transporter activity
GO:0022857	6.32936e-08	2.15915	38.8445	73	607	transmembrane transporter activity
GO:0022892	4.57654e-07	2.09885	36.2847	67	567	substrate-specific transporter activity
GO:0015075	2.2701e-06	2.12658	29.6933	56	464	ion transmembrane transporter activity
GO:0005215	2.42578e-06	1.88866	46.5238	78	727	transporter activity
GO:0008324	3.88916e-06	2.30478	21.566	44	337	cation transmembrane transporter activity
GO:0015291	1.12196e-05	3.61136	6.27143	19	98	secondary active transmembrane transporter activity
GO:0015294	5.70302e-05	4.30651	3.71166	13	58	solute:cation symporter activity
GO:0015293	6.89513e-05	4.21235	3.77566	13	59	symporter activity
GO:0015077	7.10039e-05	2.4076	13.5028	29	211	monovalent inorganic cation transmembrane transporter activity
GO:0015171	0.000124023	5.12135	2.49577	10	39	amino acid transmembrane transporter activity
GO:0022804	0.000174183	2.30697	13.5028	28	211	active transmembrane transporter activity
GO:0008514	0.000209198	3.47829	4.73557	14	74	organic anion transmembrane transporter activity
GO:0015368	0.000224272	29.4677	0.383965	4	6	calcium:cation antiporter activity
GO:0015377	0.000224272	29.4677	0.383965	4	6	cation:chloride symporter activity
GO:0022890	0.000232146	2.10542	17.2784	33	270	inorganic cation transmembrane transporter activity
GO:0008509	0.000251492	2.76121	7.80729	19	122	anion transmembrane transporter activity
GO:0046943	0.000602953	3.71291	3.51968	11	55	carboxylic acid transmembrane transporter activity
GO:0005342	0.000602953	3.71291	3.51968	11	55	organic acid transmembrane transporter activity
GO:0015297	0.00158241	5.90611	1.34388	6	21	antiporter activity
GO:0030676	0.00236427	22.0588	0.319971	3	5	Rac guanyl-nucleotide exchange factor activity
GO:0015154	0.00236427	22.0588	0.319971	3	5	disaccharide transmembrane transporter activity
GO:0015157	0.00236427	22.0588	0.319971	3	5	oligosaccharide transmembrane transporter activity
GO:0015491	0.00255258	9.81749	0.639942	4	10	cation:cation antiporter activity
GO:0015296	0.0028842	4.30975	1.98382	7	31	anion:cation symporter activity
GO:0008227	0.00333097	4.91985	1.53586	6	24	G-protein coupled amine receptor activity
GO:0004725	0.00397957	3.24886	3.19971	9	50	protein tyrosine phosphatase activity
GO:0015574	0.00408802	Inf	0.127988	2	2	trehalose transmembrane transporter activity
GO:0015379	0.00408802	Inf	0.127988	2	2	potassium:chloride symporter activity
GO:0042947	0.00408802	Inf	0.127988	2	2	glucoside transmembrane transporter activity
GO:0015151	0.00408802	Inf	0.127988	2	2	alpha-glucoside transmembrane transporter activity
GO:0060089	0.00426197	1.56777	32.701	48	511	molecular transducer activity
GO:0004871	0.00426197	1.56777	32.701	48	511	signal transducer activity
GO:0015081	0.00453718	2.50634	5.75948	13	90	sodium ion transmembrane transporter activity
GO:0015085	0.00454741	3.47893	2.68776	8	42	calcium ion transmembrane transporter activity
GO:0015078	0.00457355	2.76356	4.47959	11	70	hydrogen ion transmembrane transporter activity
GO:0004872	0.00496904	1.57603	30.4612	45	476	receptor activity
GO:0015370	0.00701832	3.19561	2.87974	8	45	solute:sodium symporter activity
GO:0005326	0.00730615	4.91238	1.27988	5	20	neurotransmitter transporter activity
GO:0015298	0.0074503	6.54246	0.831925	4	13	solute:cation antiporter activity
GO:0046933	0.0074503	6.54246	0.831925	4	13	proton-transporting ATP synthase activity, rotational mechanism
GO:0008121	0.00750987	11.0266	0.447959	3	7	ubiquinol-cytochrome-c reductase activity
GO:0016681	0.00750987	11.0266	0.447959	3	7	oxidoreductase activity, acting on diphenols and related substances as donors, cytochrome as acceptor
GO:0005089	0.00809873	3.44512	2.36779	7	37	Rho guanyl-nucleotide exchange factor activity
GO:0015108	0.00909482	4.60476	1.34388	5	21	chloride transmembrane transporter activity
Male expression level to female expression level ratio < 2
biological process
GOBPID	Pvalue	OddsRatio	ExpCount	Count	Size	Term
GO:0007154	1.5423e-09	1.75086	145.231	207	1919	cell communication
GO:0044699	4.77376e-09	2.00038	441.9	494	5839	single-organism process
GO:0050896	1.26332e-08	1.64768	195.786	258	2587	response to stimulus
GO:0044700	1.46216e-08	1.69604	142.582	200	1884	single organism signaling
GO:0023052	1.46216e-08	1.69604	142.582	200	1884	signaling
GO:0010646	2.98084e-08	2.10788	45.7112	83	604	regulation of cell communication
GO:0023051	1.54607e-07	2.04034	45.1057	80	596	regulation of signaling
GO:0044763	3.88649e-07	1.63099	377.42	430	4987	single-organism cellular process
GO:0035556	4.58021e-07	2.10743	36.4024	67	481	intracellular signal transduction
GO:0006793	4.73152e-07	1.67354	103.304	149	1365	phosphorus metabolic process
GO:0007268	4.97017e-07	2.1967	31.3318	60	414	synaptic transmission
GO:0006796	5.94117e-07	1.66979	101.942	147	1347	phosphate-containing compound metabolic process
GO:0048583	6.9774e-07	1.88677	53.809	89	711	regulation of response to stimulus
GO:0032502	1.85007e-06	1.51656	197.3	249	2607	developmental process
GO:0007274	2.25313e-06	4.99819	4.23812	16	56	neuromuscular synaptic transmission
GO:0051234	2.89884e-06	1.56497	129.565	175	1712	establishment of localization
GO:0016310	4.50426e-06	1.82892	50.5547	82	668	phosphorylation
GO:0016192	4.82909e-06	1.97566	36.5538	64	483	vesicle-mediated transport
GO:0044767	5.75519e-06	1.48591	195.105	244	2578	single-organism developmental process
GO:0006810	8.29752e-06	1.53703	126.235	169	1668	transport
GO:0048468	9.37046e-06	1.62051	85.8219	123	1134	cell development
GO:0051179	9.61279e-06	1.50194	151.21	196	1998	localization
GO:0007165	9.70794e-06	1.5428	119.349	161	1577	signal transduction
GO:0044765	9.95692e-06	1.56679	106.029	146	1401	single-organism transport
GO:0050808	1.17076e-05	2.53184	14.9848	33	198	synapse organization
GO:0051174	1.38047e-05	2.16656	23.461	45	310	regulation of phosphorus metabolic process
GO:0019220	1.38047e-05	2.16656	23.461	45	310	regulation of phosphate metabolic process
GO:0050790	1.68655e-05	2.127	24.3692	46	322	regulation of catalytic activity
GO:0065007	1.84397e-05	1.44008	251.411	299	3322	biological regulation
GO:0065008	2.00862e-05	1.65137	69.1722	102	914	regulation of biological quality
GO:0006812	2.03683e-05	1.98341	30.4993	54	403	cation transport
GO:0032501	2.14947e-05	1.44089	214.631	261	2836	multicellular organismal process
GO:0009966	2.25625e-05	1.84717	39.8837	66	527	regulation of signal transduction
GO:0007267	2.8199e-05	1.77125	46.5436	74	615	cell-cell signaling
GO:0040007	2.88032e-05	1.94188	31.6345	55	418	growth
GO:0007626	4.81264e-05	2.53611	12.6387	28	167	locomotory behavior
GO:0051648	5.43398e-05	2.9882	8.2492	21	109	vesicle localization
GO:0051716	5.81809e-05	1.45407	142.355	182	1881	cellular response to stimulus
GO:0048856	6.58077e-05	1.42243	178.228	220	2355	anatomical structure development
GO:0006836	7.61448e-05	2.74615	9.68713	23	128	neurotransmitter transport
GO:0016567	7.96013e-05	2.8121	9.08169	22	120	protein ubiquitination
GO:0006091	8.20467e-05	2.32617	15.0605	31	199	generation of precursor metabolites and energy
GO:0097479	8.36632e-05	2.97771	7.8708	20	104	synaptic vesicle localization
GO:0007528	0.000107243	2.55078	11.2007	25	148	neuromuscular junction development
GO:0030001	0.000113573	2.21453	16.7254	33	221	metal ion transport
GO:0023061	0.000116539	2.72737	9.30873	22	123	signal release
GO:0007610	0.000126531	1.74865	39.7324	63	525	behavior
GO:0051704	0.000127733	1.57833	67.2045	96	888	multi-organism process
GO:0051049	0.000137516	2.36242	13.3955	28	177	regulation of transport
GO:0031329	0.000144115	2.24396	15.5145	31	205	regulation of cellular catabolic process
GO:0007269	0.000144398	2.8407	8.17352	20	108	neurotransmitter secretion
GO:0065009	0.000144866	1.90297	27.3207	47	361	regulation of molecular function
GO:0006811	0.000160307	1.72384	40.8676	64	540	ion transport
GO:0051640	0.000199311	2.26461	14.3793	29	190	organelle localization
GO:0032446	0.00021253	2.59681	9.68713	22	128	protein modification by small protein conjugation
GO:0051336	0.000212852	2.21985	15.1361	30	200	regulation of hydrolase activity
GO:0006897	0.000223313	1.95131	23.234	41	307	endocytosis
GO:0001505	0.000227417	2.6519	9.08169	21	120	regulation of neurotransmitter levels
GO:0044707	0.000244145	1.3699	203.808	243	2693	single-multicellular organism process
GO:0007275	0.000248572	1.38152	175.125	213	2314	multicellular organismal development
GO:0070647	0.000252141	2.34625	12.4873	26	165	protein modification by small protein conjugation or removal
GO:0080134	0.000252665	2.39219	11.8062	25	156	regulation of response to stress
GO:0007416	0.000274568	2.48173	10.5196	23	139	synapse assembly
GO:0048489	0.000287365	2.75719	7.94648	19	105	synaptic vesicle transport
GO:0097480	0.000287365	2.75719	7.94648	19	105	establishment of synaptic vesicle localization
GO:0009894	0.000291159	2.14279	16.12	31	213	regulation of catabolic process
GO:0050789	0.000333073	1.35266	238.848	278	3156	regulation of biological process
GO:0036211	0.000358245	1.53243	66.5234	93	879	protein modification process
GO:0006464	0.000358245	1.53243	66.5234	93	879	cellular protein modification process
GO:0010648	0.000374023	2.1071	16.347	31	216	negative regulation of cell communication
GO:0006468	0.000400675	1.80632	28.5316	47	377	protein phosphorylation
GO:0044708	0.000425571	1.80059	28.6073	47	378	single-organism behavior
GO:0042065	0.000430491	24.5933	0.454084	4	6	glial cell growth
GO:0042066	0.000430491	24.5933	0.454084	4	6	perineurial glial growth
GO:0017085	0.000446157	12.3132	0.756807	5	10	response to insecticide
GO:0032879	0.000446306	1.96463	20.2068	36	267	regulation of localization
GO:0051650	0.000470387	2.63311	8.2492	19	109	establishment of vesicle localization
GO:1902531	0.000470616	2.00044	18.7688	34	248	regulation of intracellular signal transduction
GO:0051656	0.000490667	2.23146	13.0171	26	172	establishment of organelle localization
GO:0044703	0.000589435	1.562	53.7333	77	710	multi-organism reproductive process
GO:0009605	0.000594897	1.56575	52.9008	76	699	response to external stimulus
GO:0048609	0.000626289	1.56684	52.144	75	689	multicellular organismal reproductive process
GO:0048589	0.000776056	1.87956	21.569	37	285	developmental growth
GO:0040008	0.000783144	1.91505	20.0554	35	265	regulation of growth
GO:0034220	0.000792557	2.18757	12.7144	25	168	ion transmembrane transport
GO:0046058	0.000817793	4.94097	2.11906	8	28	cAMP metabolic process
GO:0022412	0.000818032	1.63611	39.2026	59	518	cellular process involved in reproduction in multicellular organism
GO:0051124	0.000834705	2.4927	8.6276	19	114	synaptic growth at neuromuscular junction
GO:0048667	0.000857134	1.67758	34.359	53	454	cell morphogenesis involved in neuron differentiation
GO:0032940	0.000944649	2.15676	12.8657	25	170	secretion by cell
GO:0009187	0.000945942	3.30571	4.3138	12	57	cyclic nucleotide metabolic process
GO:0019953	0.000952169	1.53929	52.9008	75	699	sexual reproduction
cellular component
GOCCID	Pvalue	OddsRatio	ExpCount	Count	Size	Term
GO:0071944	1.28883e-08	1.97105	69.8816	114	947	cell periphery
GO:0016020	5.51715e-08	1.70648	176.586	230	2393	membrane
GO:0005886	1.69028e-07	1.9056	63.9782	103	867	plasma membrane
GO:0045202	5.56482e-07	2.67635	17.6364	40	239	synapse
GO:0044456	5.60323e-07	3.06144	12.5447	32	170	synapse part
GO:0034702	1.69421e-06	3.77292	7.23168	22	98	ion channel complex
GO:0044459	1.74845e-06	2.04481	37.2653	66	505	plasma membrane part
GO:0044425	6.73319e-06	1.57544	135.188	177	1832	membrane part
GO:0034703	8.49671e-06	4.14843	5.16548	17	70	cation channel complex
GO:1902495	3.55983e-05	2.83953	9.88821	24	134	transmembrane transporter complex
GO:0033267	3.71358e-05	4.02621	4.64894	15	63	axon part
GO:0097458	4.25943e-05	2.32581	16.6771	34	226	neuron part
GO:0043679	6.82827e-05	4.66481	3.32067	12	45	axon terminus
GO:0044306	6.82827e-05	4.66481	3.32067	12	45	neuron projection terminus
GO:0043195	7.84743e-05	5.03244	2.87791	11	39	terminal bouton
GO:0005891	9.82671e-05	12.7123	0.885512	6	12	voltage-gated calcium channel complex
GO:0034704	0.000281041	9.53074	1.0331	6	14	calcium channel complex
GO:0031594	0.000559528	3.15176	5.23928	14	71	neuromuscular junction
GO:0008021	0.000650981	3.26683	4.72273	13	64	synaptic vesicle
GO:0030424	0.000657909	2.42172	9.81442	21	133	axon
GO:0043005	0.000748674	2.20345	12.6923	25	172	neuron projection
GO:0045177	0.000824753	2.57518	7.9696	18	108	apical part of cell
GO:0031224	0.000909572	1.41507	109.73	138	1487	intrinsic component of membrane
GO:0031226	0.00125671	1.90076	19.1123	33	259	intrinsic component of plasma membrane
GO:0031463	0.00150927	37.9078	0.295171	3	4	Cul3-RING ubiquitin ligase complex
GO:0009898	0.00150927	37.9078	0.295171	3	4	cytoplasmic side of plasma membrane
GO:0098562	0.00150927	37.9078	0.295171	3	4	cytoplasmic side of membrane
GO:0005905	0.00161151	12.6582	0.590341	4	8	coated pit
GO:0030136	0.00232439	2.77221	5.38686	13	73	clathrin-coated vesicle
GO:0030118	0.00247744	5.44017	1.47585	6	20	clathrin coat
GO:0044463	0.00265693	2.34675	8.11719	17	110	cell projection part
GO:0005887	0.00287343	1.82731	18.522	31	251	integral component of plasma membrane
GO:0061174	0.00429116	8.43572	0.737926	4	10	type I terminal bouton
GO:0016021	0.00471093	1.34006	108.549	132	1471	integral component of membrane
GO:0030665	0.00472059	5.75968	1.18068	5	16	clathrin-coated vesicle membrane
GO:0034706	0.00543381	Inf	0.147585	2	2	sodium channel complex
GO:0001518	0.00543381	Inf	0.147585	2	2	voltage-gated sodium channel complex
GO:0042995	0.00555776	1.71926	20.1454	32	273	cell projection
GO:0043025	0.00576381	2.69786	4.64894	11	63	neuronal cell body
GO:0005753	0.00628884	5.27874	1.25447	5	17	mitochondrial proton-transporting ATP synthase complex
GO:0030131	0.00628884	5.27874	1.25447	5	17	clathrin adaptor complex
GO:0030672	0.00674362	12.6313	0.442756	3	6	synaptic vesicle membrane
GO:0061176	0.00674362	12.6313	0.442756	3	6	type Ib terminal bouton
GO:0044297	0.00733438	2.59698	4.79652	11	65	cell body
molecular function
GOMFID	Pvalue	OddsRatio	ExpCount	Count	Size	Term
GO:0005515	5.55696e-14	1.89127	207.896	294	2818	protein binding
GO:0022890	2.5748e-06	2.40963	19.9191	42	270	inorganic cation transmembrane transporter activity
GO:0008324	2.77707e-06	2.23512	24.862	49	337	cation transmembrane transporter activity
GO:0005244	3.48143e-06	4.7703	4.35269	16	59	voltage-gated ion channel activity
GO:0022832	3.48143e-06	4.7703	4.35269	16	59	voltage-gated channel activity
GO:0022843	6.5118e-06	4.80138	4.05759	15	55	voltage-gated cation channel activity
GO:0008289	1.21046e-05	2.56176	14.3122	32	194	lipid binding
GO:0046873	1.21473e-05	2.51916	14.9762	33	203	metal ion transmembrane transporter activity
GO:0022892	1.74747e-05	1.83367	41.8301	69	567	substrate-specific transporter activity
GO:0005261	2.44856e-05	2.82805	10.2546	25	139	cation channel activity
GO:0005262	4.74606e-05	6.06133	2.28701	10	31	calcium channel activity
GO:0022891	7.42808e-05	1.79104	38.1414	62	517	substrate-specific transmembrane transporter activity
GO:0015075	7.56632e-05	1.83631	34.2313	57	464	ion transmembrane transporter activity
GO:0005245	9.88908e-05	12.6694	0.885293	6	12	voltage-gated calcium channel activity
GO:0072509	0.000137849	4.24875	3.54117	12	48	divalent inorganic cation transmembrane transporter activity
GO:0015085	0.000166694	4.51828	3.09853	11	42	calcium ion transmembrane transporter activity
GO:0004842	0.000192422	2.95486	7.08235	18	96	ubiquitin-protein ligase activity
GO:0005543	0.000214039	2.52547	10.3284	23	140	phospholipid binding
GO:0005215	0.000223231	1.6094	53.634	79	727	transporter activity
GO:0019787	0.000251873	2.88023	7.2299	18	98	small conjugating protein ligase activity
GO:0022857	0.000264849	1.65703	44.7811	68	607	transmembrane transporter activity
GO:0016881	0.000282823	2.67026	8.55784	20	116	acid-amino acid ligase activity
GO:0015267	0.000735802	2.03306	16.2304	30	220	channel activity
GO:0022803	0.000735802	2.03306	16.2304	30	220	passive transmembrane transporter activity
GO:0022836	0.000788549	2.26901	11.2875	23	153	gated channel activity
GO:0005216	0.000789382	2.05035	15.5664	29	211	ion channel activity
GO:0043394	0.000857383	16.8435	0.516421	4	7	proteoglycan binding
GO:0043395	0.000857383	16.8435	0.516421	4	7	heparan sulfate proteoglycan binding
GO:0022838	0.000919748	2.02752	15.714	29	213	substrate-specific channel activity
GO:0016301	0.000945591	1.64952	36.0757	55	489	kinase activity
GO:0017153	0.00151076	37.8454	0.295098	3	4	sodium:dicarboxylate symporter activity
GO:0017112	0.00151076	37.8454	0.295098	3	4	Rab guanyl-nucleotide exchange factor activity
GO:0015077	0.00166164	1.96519	15.5664	28	211	monovalent inorganic cation transmembrane transporter activity
GO:0008553	0.00167962	7.90326	0.959068	5	13	hydrogen-exporting ATPase activity, phosphorylative mechanism
GO:0030234	0.00212895	1.88053	17.337	30	235	enzyme regulator activity
GO:0001948	0.00273811	10.1035	0.66397	4	9	glycoprotein binding
GO:0016773	0.00308059	1.6078	31.3541	47	425	phosphotransferase activity, alcohol group as acceptor
GO:0016879	0.00320534	2.08096	11.0662	21	150	ligase activity, forming carbon-nitrogen bonds
GO:0019899	0.00504068	2.07216	10.0333	19	136	enzyme binding
GO:0005248	0.00543442	Inf	0.147549	2	2	voltage-gated sodium channel activity
GO:0015501	0.00543442	Inf	0.147549	2	2	glutamate:sodium symporter activity
GO:0060072	0.00543442	Inf	0.147549	2	2	large conductance calcium-activated potassium channel activity
GO:0035250	0.00543442	Inf	0.147549	2	2	UDP-galactosyltransferase activity
GO:0030552	0.00543442	Inf	0.147549	2	2	cAMP binding
GO:0015183	0.00543442	Inf	0.147549	2	2	L-aspartate transmembrane transporter activity
GO:0004112	0.0063658	7.21487	0.811519	4	11	cyclic-nucleotide phosphodiesterase activity
GO:0004114	0.0063658	7.21487	0.811519	4	11	3',5'-cyclic-nucleotide phosphodiesterase activity
GO:0019900	0.00667036	3.26967	2.8772	8	39	kinase binding
GO:0019992	0.00821202	4.86037	1.32794	5	18	diacylglycerol binding
GO:0005088	0.00871344	2.85212	3.61495	9	49	Ras guanyl-nucleotide exchange factor activity

## Sheet: A. aegypti female-biased
Female expression level to male expression level ratio > 16
biological process
GOBPID	Pvalue	OddsRatio	ExpCount	Count	Size	Term
GO:0046457	4.09279e-07	156.255	0.0785304	4	6	prostanoid biosynthetic process
GO:0001516	4.09279e-07	156.255	0.0785304	4	6	prostaglandin biosynthetic process
GO:0006692	4.09279e-07	156.255	0.0785304	4	6	prostanoid metabolic process
GO:0006693	4.09279e-07	156.255	0.0785304	4	6	prostaglandin metabolic process
GO:0033559	9.45337e-07	104.158	0.0916188	4	7	unsaturated fatty acid metabolic process
GO:1901568	9.45337e-07	104.158	0.0916188	4	7	fatty acid derivative metabolic process
GO:1901570	9.45337e-07	104.158	0.0916188	4	7	fatty acid derivative biosynthetic process
GO:0046456	9.45337e-07	104.158	0.0916188	4	7	icosanoid biosynthetic process
GO:0006690	9.45337e-07	104.158	0.0916188	4	7	icosanoid metabolic process
GO:0006636	9.45337e-07	104.158	0.0916188	4	7	unsaturated fatty acid biosynthetic process
GO:0006334	2.17307e-06	9.12429	1.16487	9	89	nucleosome assembly
GO:0031497	3.14795e-06	8.68571	1.21722	9	93	chromatin assembly
GO:0034728	4.47774e-06	8.28701	1.26958	9	97	nucleosome organization
GO:0006333	4.87708e-06	8.19294	1.28266	9	98	chromatin assembly or disassembly
GO:0065004	5.30661e-06	8.10095	1.29575	9	99	protein-DNA complex assembly
GO:0006323	6.16966e-06	6.90841	1.67532	10	128	DNA packaging
GO:0071824	1.81072e-05	6.86523	1.50517	9	115	protein-DNA complex subunit organization
GO:0071103	2.50109e-05	5.80769	1.96326	10	150	DNA conformation change
GO:0006508	3.61677e-05	2.7425	11.2822	26	862	proteolysis
GO:0016485	6.36261e-05	2.64065	11.6618	26	891	protein processing
GO:0051604	6.48431e-05	2.63726	11.6749	26	892	protein maturation
GO:0042743	0.000116586	46.4378	0.104707	3	8	hydrogen peroxide metabolic process
GO:0007586	0.000203406	16.4153	0.301033	4	23	digestion
GO:0051276	0.000402801	3.31807	4.37153	13	334	chromosome organization
GO:0060278	0.000505101	153.482	0.0392652	2	3	regulation of ovulation
GO:0010467	0.000529117	1.92608	32.2891	49	2467	gene expression
GO:0070271	0.000653806	3.52174	3.45534	11	264	protein complex biogenesis
GO:0006259	0.000736064	3.09699	4.65947	13	356	DNA metabolic process
GO:0006325	0.000755375	3.71278	2.97107	10	227	chromatin organization
GO:0030728	0.00100155	76.7321	0.0523536	2	4	ovulation
GO:0043170	0.001106	1.81562	48.3486	65	3694	macromolecule metabolic process
GO:0034622	0.00144887	3.17184	3.80873	11	291	cellular macromolecular complex assembly
GO:0006461	0.00221396	2.99462	4.01814	11	307	protein complex assembly
GO:0006633	0.00297466	7.40606	0.602067	4	46	fatty acid biosynthetic process
GO:0044702	0.00322294	2.23255	8.95247	18	684	single organism reproductive process
GO:0065003	0.00334441	2.6915	4.86889	12	372	macromolecular complex assembly
GO:0070301	0.00341628	30.6821	0.0916188	2	7	cellular response to hydrogen peroxide
GO:0042744	0.00341628	30.6821	0.0916188	2	7	hydrogen peroxide catabolic process
GO:0072330	0.00403345	6.75889	0.65442	4	50	monocarboxylic acid biosynthetic process
GO:0044238	0.0041736	1.6981	59.6308	74	4556	primary metabolic process
GO:0042542	0.00451618	25.5655	0.104707	2	8	response to hydrogen peroxide
GO:0044085	0.00483191	2.0592	10.7979	20	825	cellular component biogenesis
GO:2000241	0.0049771	6.34286	0.693685	4	53	regulation of reproductive process
GO:0072593	0.00685489	8.57758	0.392652	3	30	reactive oxygen species metabolic process
GO:0046605	0.00713502	19.1696	0.130884	2	10	regulation of centrosome cycle
GO:0022607	0.00803216	2.02341	9.77704	18	747	cellular component assembly
GO:0042438	0.00864641	17.0377	0.143972	2	11	melanin biosynthetic process
GO:0071704	0.00897629	1.62494	64.1855	77	4904	organic substance metabolic process
GO:0090304	0.00923576	1.71944	20.4834	31	1565	nucleic acid metabolic process
GO:0022414	0.00928732	1.99054	9.92101	18	758	reproductive process
cellular component
GOCCID	Pvalue	OddsRatio	ExpCount	Count	Size	Term
GO:0005576	2.48737e-08	4.45429	7.96621	26	644	extracellular region
GO:0000786	6.1152e-07	10.9338	1.01433	9	82	nucleosome
GO:1990104	6.1152e-07	10.9338	1.01433	9	82	DNA bending complex
GO:0044815	9.21986e-07	10.3594	1.06381	9	86	DNA packaging complex
GO:0000785	7.38481e-06	6.14522	2.12762	11	172	chromatin
GO:0032993	1.94871e-05	6.08923	1.9297	10	156	protein-DNA complex
GO:0044427	5.00627e-05	4.24862	3.59964	13	291	chromosomal part
GO:0005694	0.000548086	3.26676	4.57686	13	370	chromosome
GO:0005954	0.00147554	54.5333	0.0618494	2	5	calcium- and calmodulin-dependent protein kinase complex
GO:0030312	0.00637817	20.4344	0.123699	2	10	external encapsulating structure
GO:0044421	0.00726391	3.08011	2.84507	8	230	extracellular region part
molecular function
GOMFID	Pvalue	OddsRatio	ExpCount	Count	Size	Term
GO:0004252	1.62639e-06	4.09399	5.41437	19	410	serine-type endopeptidase activity
GO:0004175	5.25169e-06	3.39262	7.58012	22	574	endopeptidase activity
GO:0008236	5.60001e-06	3.734	5.88978	19	446	serine-type peptidase activity
GO:0017171	6.16958e-06	3.70672	5.9294	19	449	serine hydrolase activity
GO:0070011	5.76036e-05	2.73513	10.1552	24	769	peptidase activity, acting on L-amino acid peptides
GO:0008233	0.000115951	2.60194	10.6174	24	804	peptidase activity
GO:0004601	0.000533416	12.3122	0.382968	4	29	peroxidase activity
GO:0016684	0.000533416	12.3122	0.382968	4	29	oxidoreductase activity, acting on peroxide as acceptor
GO:0004035	0.00133576	16.3756	0.224498	3	17	alkaline phosphatase activity
GO:0016209	0.00183513	8.5402	0.528231	4	40	antioxidant activity
GO:0003677	0.0031856	2.09468	11.1061	21	841	DNA binding
GO:0046982	0.00353534	3.84014	1.96766	7	149	protein heterodimerization activity
GO:0016787	0.00626232	1.65886	29.3168	42	2220	hydrolase activity
GO:0005549	0.00792047	3.27651	2.2846	7	173	odorant binding
Female expression level to male expression level ratio < 16 and > 8
biological process
GOBPID	Pvalue	OddsRatio	ExpCount	Count	Size	Term
GO:0006260	1.19714e-09	13.2329	1.14627	12	96	DNA replication
GO:0048610	9.26752e-07	3.76188	7.48657	23	627	cellular process involved in reproduction
GO:0006270	2.24323e-06	30.9957	0.226866	5	19	DNA replication initiation
GO:0022412	1.05681e-05	3.60853	6.2209	19	521	cellular process involved in reproduction in multicellular organism
GO:0006261	1.39974e-05	13.449	0.537313	6	45	DNA-dependent DNA replication
GO:0019953	4.8182e-05	3.02131	8.19104	21	686	sexual reproduction
GO:0044703	6.0783e-05	2.96803	8.32239	21	697	multi-organism reproductive process
GO:0000003	6.29812e-05	2.76627	10.3403	24	866	reproduction
GO:0006259	7.88442e-05	3.7588	4.25075	14	356	DNA metabolic process
GO:0034645	9.42269e-05	2.37207	17.2299	33	1443	cellular macromolecule biosynthetic process
GO:0009059	0.00010666	2.35408	17.3373	33	1452	macromolecule biosynthetic process
GO:0007276	0.000113331	2.98263	7.39104	19	619	gamete generation
GO:0048609	0.000138972	2.85247	8.15522	20	683	multicellular organismal reproductive process
GO:0044702	0.000141767	2.84782	8.16716	20	684	single organism reproductive process
GO:0022414	0.000200497	2.70143	9.05075	21	758	reproductive process
GO:0051704	0.000239668	2.55424	10.5552	23	884	multi-organism process
GO:0007488	0.000254533	31.9233	0.131343	3	11	histoblast morphogenesis
GO:0032504	0.00029807	2.67662	8.63284	20	723	multicellular organism reproduction
GO:0030210	0.00042034	168.725	0.0358209	2	3	heparin biosynthetic process
GO:0030202	0.00042034	168.725	0.0358209	2	3	heparin metabolic process
GO:0006275	0.000677898	21.2723	0.179104	3	15	regulation of DNA replication
GO:0033692	0.00099568	18.2291	0.202985	3	17	cellular polysaccharide biosynthetic process
GO:0000271	0.00099568	18.2291	0.202985	3	17	polysaccharide biosynthetic process
GO:0044249	0.00107729	1.98085	22.1015	36	1851	cellular biosynthetic process
GO:0051674	0.00114088	3.51232	3.1403	10	263	localization of cell
GO:0048870	0.00127875	3.456	3.18806	10	267	cell motility
GO:1901576	0.00131979	1.95349	22.3403	36	1871	organic substance biosynthetic process
GO:1902299	0.00137937	56.2288	0.0597015	2	5	pre-replicative complex assembly involved in cell cycle DNA replication
GO:0006267	0.00137937	56.2288	0.0597015	2	5	pre-replicative complex assembly involved in nuclear cell cycle DNA replication
GO:0036388	0.00137937	56.2288	0.0597015	2	5	pre-replicative complex assembly
GO:0032392	0.00139444	15.9468	0.226866	3	19	DNA geometric change
GO:0032508	0.00139444	15.9468	0.226866	3	19	DNA duplex unwinding
GO:0048477	0.00155879	2.7296	5.70746	14	478	oogenesis
GO:1902580	0.00156547	4.49439	1.70746	7	143	single-organism cellular localization
GO:1902578	0.00156547	4.49439	1.70746	7	143	single-organism localization
GO:0034637	0.00162636	15.007	0.238806	3	20	cellular carbohydrate biosynthetic process
GO:0045476	0.00162636	15.007	0.238806	3	20	nurse cell apoptotic process
GO:0007292	0.00171945	2.69884	5.76716	14	483	female gamete generation
GO:0007224	0.00196252	8.3561	0.537313	4	45	smoothened signaling pathway
GO:0016051	0.00196252	8.3561	0.537313	4	45	carbohydrate biosynthetic process
GO:0048312	0.00205293	42.1667	0.0716418	2	6	intracellular distribution of mitochondria
GO:0035193	0.00205293	42.1667	0.0716418	2	6	larval central nervous system remodeling
GO:0015014	0.00205293	42.1667	0.0716418	2	6	heparan sulfate proteoglycan biosynthetic process, polysaccharide chain biosynthetic process
GO:0033260	0.00205293	42.1667	0.0716418	2	6	nuclear cell cycle DNA replication
GO:0090304	0.00207461	1.95774	18.6866	31	1565	nucleic acid metabolic process
GO:0009058	0.00238379	1.8736	23.0687	36	1932	biosynthetic process
GO:0005976	0.00278924	12.1429	0.286567	3	24	polysaccharide metabolic process
GO:0044264	0.00278924	12.1429	0.286567	3	24	cellular polysaccharide metabolic process
GO:0006139	0.00317754	1.82523	24.3104	37	2036	nucleobase-containing compound metabolic process
GO:0040011	0.00321388	2.42618	6.85373	15	574	locomotion
GO:0016477	0.00380102	3.15349	3.10448	9	260	cell migration
GO:0051052	0.00392776	10.6213	0.322388	3	27	regulation of DNA metabolic process
GO:0043170	0.00395221	1.72347	44.1075	58	3694	macromolecule metabolic process
GO:0060255	0.00404904	1.9868	13.7672	24	1153	regulation of macromolecule metabolic process
GO:0006725	0.0042853	1.77703	25.6	38	2144	cellular aromatic compound metabolic process
GO:0003006	0.00490773	2.37988	6.47164	14	542	developmental process involved in reproduction
GO:0044786	0.00583134	9.09972	0.370149	3	31	cell cycle DNA replication
GO:0006044	0.0059696	21.0735	0.119403	2	10	N-acetylglucosamine metabolic process
GO:0008156	0.0059696	21.0735	0.119403	2	10	negative regulation of DNA replication
GO:0046483	0.00601845	1.73926	25.206	37	2111	heterocycle metabolic process
GO:0006807	0.0062302	1.70309	29.7433	42	2491	nitrogen compound metabolic process
GO:0044262	0.00629585	5.89517	0.740299	4	62	cellular carbohydrate metabolic process
GO:1901360	0.00645493	1.72247	26.197	38	2194	organic cyclic compound metabolic process
GO:0019222	0.00649489	1.84403	16.7403	27	1402	regulation of metabolic process
GO:0048869	0.0067753	1.76903	21.0149	32	1760	cellular developmental process
GO:0031047	0.00704212	5.69733	0.764179	4	64	gene silencing by RNA
GO:0008630	0.00723962	18.7298	0.131343	2	11	intrinsic apoptotic signaling pathway in response to DNA damage
GO:0048519	0.00761351	2.00813	10.5194	19	881	negative regulation of biological process
GO:0048468	0.00772506	1.91612	12.8836	22	1079	cell development
GO:0097285	0.00887271	7.71647	0.429851	3	36	cell-type specific apoptotic process
GO:0035070	0.00915782	5.256	0.823881	4	69	salivary gland histolysis
GO:0010556	0.00938848	1.96249	10.7343	19	899	regulation of macromolecule biosynthetic process
GO:2000112	0.00938848	1.96249	10.7343	19	899	regulation of cellular macromolecule biosynthetic process
GO:0034641	0.00943589	1.67797	25.8866	37	2168	cellular nitrogen compound metabolic process
cellular component
GOCCID	Pvalue	OddsRatio	ExpCount	Count	Size	Term
GO:0042555	0.000241636	32.715	0.129431	3	11	MCM complex
GO:0031981	0.00267877	2.82599	4.80072	12	408	nuclear lumen
GO:0000808	0.00365558	28.7061	0.0941318	2	8	origin recognition complex
GO:0005664	0.00365558	28.7061	0.0941318	2	8	nuclear origin of replication recognition complex
GO:0036387	0.00466429	24.6015	0.105898	2	9	pre-replicative complex
GO:0000932	0.00466429	24.6015	0.105898	2	9	cytoplasmic mRNA processing body
GO:0005656	0.00466429	24.6015	0.105898	2	9	nuclear pre-replicative complex
GO:0030894	0.00701814	19.1287	0.129431	2	11	replisome
GO:0043596	0.00701814	19.1287	0.129431	2	11	nuclear replication fork
GO:0043601	0.00701814	19.1287	0.129431	2	11	nuclear replisome
molecular function
GOMFID	Pvalue	OddsRatio	ExpCount	Count	Size	Term
GO:0003887	1.0604e-05	21.3135	0.304461	5	24	DNA-directed DNA polymerase activity
GO:0034061	1.31211e-05	20.2457	0.317147	5	25	DNA polymerase activity
GO:0003676	0.000253941	2.03205	25.9933	43	2049	nucleic acid binding
GO:1901363	0.000356487	1.89217	42.4215	61	3344	heterocyclic compound binding
GO:0097159	0.000400941	1.88076	42.5865	61	3357	organic cyclic compound binding
GO:0050508	0.000474902	158.233	0.0380576	2	3	glucuronosyl-N-acetylglucosaminyl-proteoglycan 4-alpha-N-acetylglucosaminyltransferase activity
GO:0050509	0.000474902	158.233	0.0380576	2	3	N-acetylglucosaminyl-proteoglycan 4-beta-glucuronosyltransferase activity
GO:0043138	0.0016639	14.9354	0.241032	3	19	3'-5' DNA helicase activity
GO:0003677	0.00436316	2.0716	10.6688	20	841	DNA binding
GO:0016779	0.00590705	4.67551	1.15441	5	91	nucleotidyltransferase activity
GO:0015020	0.00672039	19.7646	0.126859	2	10	glucuronosyltransferase activity
Female expression level to male expression level ratio < 8 and > 4
biological process
GOBPID	Pvalue	OddsRatio	ExpCount	Count	Size	Term
GO:0042254	7.4993e-11	8.44106	3.02778	19	76	ribosome biogenesis
GO:0022613	7.99251e-08	4.85709	4.94007	20	124	ribonucleoprotein complex biogenesis
GO:0022402	1.58198e-07	2.47314	23.2263	50	583	cell cycle process
GO:0007049	2.56696e-07	2.27846	29.2819	58	735	cell cycle
GO:0000280	3.85309e-07	3.16236	10.8761	30	273	nuclear division
GO:0007059	4.36987e-07	4.76161	4.50184	18	113	chromosome segregation
GO:0048285	5.70705e-07	3.0967	11.0753	30	278	organelle fission
GO:0051301	1.13765e-06	2.5404	17.848	40	448	cell division
GO:0032259	1.32153e-06	4.15461	5.33846	19	134	methylation
GO:0071840	2.42677e-06	1.73076	84.3397	122	2117	cellular component organization or biogenesis
GO:0006974	3.04299e-06	2.94552	10.7566	28	270	cellular response to DNA damage stimulus
GO:0006270	4.99252e-06	14.3277	0.756946	7	19	DNA replication initiation
GO:0006260	5.17463e-06	4.61959	3.82457	15	96	DNA replication
GO:0090304	6.46174e-06	1.76772	62.3485	95	1565	nucleic acid metabolic process
GO:0006261	8.11852e-06	7.06062	1.79277	10	45	DNA-dependent DNA replication
GO:0030261	8.26441e-06	8.22091	1.43421	9	36	chromosome condensation
GO:0051276	9.0669e-06	2.60956	13.3063	31	334	chromosome organization
GO:0006364	1.0542e-05	7.92635	1.47405	9	37	rRNA processing
GO:0000278	1.41348e-05	2.30837	18.3659	38	461	mitotic cell cycle
GO:0016072	1.67342e-05	7.39615	1.55373	9	39	rRNA metabolic process
GO:1902589	2.49324e-05	1.89264	36.1741	61	908	single-organism organelle organization
GO:0006259	3.21127e-05	2.42627	14.1828	31	356	DNA metabolic process
GO:0044763	3.43435e-05	1.58377	195.89	232	4917	single-organism cellular process
GO:0006139	4.30476e-05	1.61722	81.1127	113	2036	nucleobase-containing compound metabolic process
GO:0016458	5.5088e-05	3.49775	5.1791	16	130	gene silencing
GO:0032392	6.6855e-05	11.3016	0.756946	6	19	DNA geometric change
GO:0032508	6.6855e-05	11.3016	0.756946	6	19	DNA duplex unwinding
GO:0006277	6.6855e-05	11.3016	0.756946	6	19	DNA amplification
GO:0051321	7.19981e-05	3.26249	5.85637	17	147	meiotic cell cycle
GO:0009987	7.82501e-05	1.67157	251.744	282	6319	cellular process
GO:0006189	7.87781e-05	32.4976	0.278875	4	7	'de novo' IMP biosynthetic process
GO:0048731	7.92859e-05	1.60055	76.8499	107	1929	system development
GO:0000003	8.54259e-05	1.83529	34.5008	57	866	reproduction
GO:0044744	0.000100298	6.55497	1.51389	8	38	protein targeting to nucleus
GO:0034504	0.000102492	4.53041	2.82859	11	71	protein localization to nucleus
GO:0034641	0.000105182	1.56552	86.3715	117	2168	cellular nitrogen compound metabolic process
GO:0048856	0.000106859	1.5545	91.8693	123	2306	anatomical structure development
GO:0046483	0.000132639	1.55969	84.1007	114	2111	heterocycle metabolic process
GO:0040029	0.000135434	3.54569	4.462	14	112	regulation of gene expression, epigenetic
GO:0048589	0.000140144	2.50412	10.5574	24	265	developmental growth
GO:0044702	0.00014237	1.90017	27.2501	47	684	single organism reproductive process
GO:0048610	0.000147496	1.93785	24.9792	44	627	cellular process involved in reproduction
GO:0006725	0.000163439	1.54741	85.4154	115	2144	cellular aromatic compound metabolic process
GO:0007275	0.000172133	1.53627	90.0766	120	2261	multicellular organismal development
GO:0045132	0.000183862	5.15206	2.07164	9	52	meiotic chromosome segregation
GO:0033554	0.000184926	2.12565	17.0114	33	427	cellular response to stress
GO:0010629	0.000207206	2.2995	12.8681	27	323	negative regulation of gene expression
GO:0032102	0.000210407	12.212	0.597589	5	15	negative regulation of response to external stimulus
GO:0043414	0.000224159	4.48233	2.58955	10	65	macromolecule methylation
GO:0007126	0.000231658	3.18428	5.25878	15	132	meiotic nuclear division
GO:0030953	0.000243398	72.9244	0.159357	3	4	astral microtubule organization
GO:1902593	0.000255012	4.40176	2.62939	10	66	single-organism nuclear import
GO:0006606	0.000255012	4.40176	2.62939	10	66	protein import into nucleus
GO:0048869	0.00025652	1.5632	70.1171	97	1760	cellular developmental process
GO:0046040	0.000266083	19.4939	0.358553	4	9	IMP metabolic process
GO:0006188	0.000266083	19.4939	0.358553	4	9	IMP biosynthetic process
GO:1901360	0.000279193	1.51882	87.4073	116	2194	organic cyclic compound metabolic process
GO:0019953	0.000294976	1.84415	27.3297	46	686	sexual reproduction
GO:0051170	0.000327457	4.24895	2.70907	10	68	nuclear import
GO:0048477	0.000332947	2.00556	19.0432	35	478	oogenesis
GO:0044767	0.000344511	1.48766	101.71	131	2553	single-organism developmental process
GO:0071897	0.000356281	7.72712	0.995982	6	25	DNA biosynthetic process
GO:0051225	0.000377277	4.61261	2.27084	9	57	spindle assembly
GO:0017038	0.000378999	3.82344	3.26682	11	82	protein import
GO:0006996	0.000403744	1.60977	51.7114	75	1298	organelle organization
GO:0007292	0.00040453	1.98192	19.2424	35	483	female gamete generation
GO:0044703	0.000420707	1.81041	27.768	46	697	multi-organism reproductive process
GO:0006298	0.000429583	16.243	0.398393	4	10	mismatch repair
GO:0051093	0.000431287	2.6688	7.4101	18	186	negative regulation of developmental process
GO:0007052	0.000431287	2.6688	7.4101	18	186	mitotic spindle organization
GO:0007276	0.000431394	1.85818	24.6605	42	619	gamete generation
GO:0022414	0.000434935	1.7751	30.1982	49	758	reproductive process
GO:0032502	0.000508576	1.46881	102.586	131	2575	developmental process
GO:0009451	0.000558119	4.33971	2.39036	9	60	RNA modification
GO:0051169	0.000589558	3.36839	3.98393	12	100	nuclear transport
GO:0006913	0.000589558	3.36839	3.98393	12	100	nucleocytoplasmic transport
GO:1902299	0.000590499	36.4578	0.199196	3	5	pre-replicative complex assembly involved in cell cycle DNA replication
GO:0006267	0.000590499	36.4578	0.199196	3	5	pre-replicative complex assembly involved in nuclear cell cycle DNA replication
GO:0036388	0.000590499	36.4578	0.199196	3	5	pre-replicative complex assembly
GO:0030154	0.000619017	1.52617	67.3682	92	1691	cell differentiation
GO:0007423	0.000631422	1.96781	18.2065	33	457	sensory organ development
GO:0007143	0.000632203	4.25575	2.4302	9	61	female meiosis
GO:0007067	0.000632754	2.65805	7.01171	17	176	mitosis
GO:0007051	0.000636811	2.43395	8.96383	20	225	spindle organization
GO:0045931	0.000653946	13.9209	0.438232	4	11	positive regulation of mitotic cell cycle
GO:0007399	0.000740187	1.55833	55.3766	78	1390	nervous system development
GO:0000070	0.000831509	4.5661	2.0318	8	51	mitotic sister chromatid segregation
GO:0016441	0.000831509	4.5661	2.0318	8	51	posttranscriptional gene silencing
GO:0035194	0.000831509	4.5661	2.0318	8	51	posttranscriptional gene silencing by RNA
GO:0051716	0.000834289	1.50863	67.9658	92	1706	cellular response to stimulus
GO:0051704	0.000855844	1.67269	35.2179	54	884	multi-organism process
GO:0006807	0.000900341	1.44595	99.2396	126	2491	nitrogen compound metabolic process
GO:0031047	0.000904028	4.02216	2.54971	9	64	gene silencing by RNA
GO:0044085	0.000926744	1.68936	32.8674	51	825	cellular component biogenesis
GO:0009887	0.000954662	1.73223	28.8436	46	724	organ morphogenesis
GO:0034470	0.000997497	3.1511	4.22296	12	106	ncRNA processing
cellular component
GOCCID	Pvalue	OddsRatio	ExpCount	Count	Size	Term
GO:0005634	1.5666e-13	2.62209	73.5782	128	1951	nucleus
GO:0044428	1.08718e-06	2.3223	25.8335	51	685	nuclear part
GO:0005730	1.33198e-06	5.67424	3.01705	14	80	nucleolus
GO:0036387	8.15995e-06	32.5255	0.339418	5	9	pre-replicative complex
GO:0005656	8.15995e-06	32.5255	0.339418	5	9	nuclear pre-replicative complex
GO:0005622	8.70519e-06	1.92497	167.258	198	4435	intracellular
GO:0031981	2.17722e-05	2.4348	15.3869	33	408	nuclear lumen
GO:0032389	5.30205e-05	Inf	0.113139	3	3	MutLalpha complex
GO:0043231	6.80993e-05	1.65256	113.969	144	3022	intracellular membrane-bounded organelle
GO:0051233	7.35785e-05	16.2526	0.49027	5	13	spindle midzone
GO:0044424	0.000102491	1.72027	160.582	188	4258	intracellular part
GO:0043229	0.000103097	1.65565	137.162	166	3637	intracellular organelle
GO:0043226	0.000105877	1.6561	138.256	167	3666	organelle
GO:0043227	0.000139649	1.61434	115.364	144	3059	membrane-bounded organelle
GO:0030496	0.000159211	9.20251	0.867401	6	23	midbody
GO:0032300	0.000206152	77.4656	0.150852	3	4	mismatch repair complex
GO:0015630	0.00039904	2.02542	18.6303	34	494	microtubule cytoskeleton
GO:0044464	0.000401	1.77526	189.093	211	5014	cell part
GO:0005623	0.000401	1.77526	189.093	211	5014	cell
GO:0042555	0.00052851	14.8014	0.414844	4	11	MCM complex
GO:0031974	0.000824669	1.88212	21.7227	37	576	membrane-enclosed lumen
GO:0030684	0.00107867	11.5086	0.49027	4	13	preribosome
GO:0005819	0.00107968	3.32862	3.69588	11	98	spindle
GO:0072588	0.0014168	Inf	0.0754262	2	2	box H/ACA RNP complex
GO:0043233	0.00209594	1.80024	21.2702	35	564	organelle lumen
GO:0070013	0.00209594	1.80024	21.2702	35	564	intracellular organelle lumen
GO:0032993	0.0021743	2.60557	5.88324	14	156	protein-DNA complex
GO:0000775	0.00220897	4.34636	1.84794	7	49	chromosome, centromeric region
GO:0000776	0.00235492	5.03543	1.39538	6	37	kinetochore
GO:0044454	0.00250579	3.41512	2.94162	9	78	nuclear chromosome part
GO:0032040	0.002578	15.4834	0.301705	3	8	small-subunit processome
GO:0000922	0.00299347	5.89703	1.01825	5	27	spindle pole
GO:0030870	0.00414436	51.4355	0.113139	2	3	Mre11 complex
GO:0044430	0.00446735	1.71942	21.4587	34	569	cytoskeletal part
GO:0043232	0.00558282	1.48211	49.3664	66	1309	intracellular non-membrane-bounded organelle
GO:0043228	0.00558282	1.48211	49.3664	66	1309	non-membrane-bounded organelle
GO:0005856	0.00591784	1.65989	23.4952	36	623	cytoskeleton
GO:0005643	0.00640595	4.80121	1.20682	5	32	nuclear pore
GO:0046930	0.00640595	4.80121	1.20682	5	32	pore complex
GO:0000228	0.00868128	2.76524	3.54503	9	94	nuclear chromosome
GO:0005828	0.00905427	8.59649	0.452557	3	12	kinetochore microtubule
GO:0005875	0.0096685	1.79965	13.6898	23	363	microtubule associated complex
molecular function
GOMFID	Pvalue	OddsRatio	ExpCount	Count	Size	Term
GO:1901363	5.60773e-09	1.85284	129.003	182	3344	heterocyclic compound binding
GO:0097159	7.83758e-09	1.84131	129.505	182	3357	organic cyclic compound binding
GO:0016741	9.29555e-08	4.563	5.43943	21	141	transferase activity, transferring one-carbon groups
GO:0008168	1.60741e-07	4.6053	5.13081	20	133	methyltransferase activity
GO:0005488	2.27883e-07	1.79773	226.103	272	5861	binding
GO:0043138	2.3685e-07	18.5024	0.732973	8	19	3'-5' DNA helicase activity
GO:0003676	3.00139e-07	1.81346	79.0453	120	2049	nucleic acid binding
GO:0003678	1.62395e-05	7.39039	1.5431	9	40	DNA helicase activity
GO:0000166	3.18274e-05	1.72286	54.3171	83	1408	nucleotide binding
GO:1901265	3.18274e-05	1.72286	54.3171	83	1408	nucleoside phosphate binding
GO:0030554	4.41481e-05	1.88041	33.601	57	871	adenyl nucleotide binding
GO:0005524	5.42055e-05	1.87432	33.0609	56	857	ATP binding
GO:0036094	5.7429e-05	1.67973	56.9018	85	1475	small molecule binding
GO:0004386	6.05635e-05	3.45679	5.20797	16	135	helicase activity
GO:0032559	6.16405e-05	1.86413	33.2152	56	861	adenyl ribonucleotide binding
GO:0035639	0.000334357	1.6925	39.5034	61	1024	purine ribonucleoside triphosphate binding
GO:0001883	0.000361478	1.68664	39.6191	61	1027	purine nucleoside binding
GO:0032550	0.000361478	1.68664	39.6191	61	1027	purine ribonucleoside binding
GO:0032555	0.000370951	1.68469	39.6577	61	1028	purine ribonucleotide binding
GO:0003677	0.000406154	1.74724	32.4437	52	841	DNA binding
GO:0032549	0.00041113	1.67694	39.812	61	1032	ribonucleoside binding
GO:0001882	0.00043266	1.67309	39.8892	61	1034	nucleoside binding
GO:0017076	0.000491009	1.66353	40.082	61	1039	purine nucleotide binding
GO:0032553	0.000503496	1.66163	40.1206	61	1040	ribonucleotide binding
GO:0003723	0.000644063	2.03033	15.9711	30	414	RNA binding
GO:0001078	0.000798109	8.4071	0.77155	5	20	RNA polymerase II core promoter proximal region sequence-specific DNA binding transcription factor activity involved in negative regulation of transcription
GO:0043167	0.00102412	1.40141	134.211	163	3479	ion binding
GO:0043566	0.00134062	4.78638	1.69741	7	44	structure-specific DNA binding
GO:0017172	0.00148437	Inf	0.077155	2	2	cysteine dioxygenase activity
GO:0070888	0.00148437	Inf	0.077155	2	2	E-box binding
GO:0008482	0.00148437	Inf	0.077155	2	2	sulfite oxidase activity
GO:0001227	0.00157468	7.00364	0.887283	5	23	RNA polymerase II transcription regulatory region sequence-specific DNA binding transcription factor activity involved in negative regulation of transcription
GO:0003682	0.00183243	3.29856	3.35624	10	87	chromatin binding
GO:0004672	0.00187191	2.00894	13.3478	25	346	protein kinase activity
GO:0043168	0.00192888	1.50674	52.6969	73	1366	anion binding
GO:0016278	0.0021206	9.15036	0.578663	4	15	lysine N-methyltransferase activity
GO:0016279	0.0021206	9.15036	0.578663	4	15	protein-lysine N-methyltransferase activity
GO:0018024	0.0021206	9.15036	0.578663	4	15	histone-lysine N-methyltransferase activity
GO:0003697	0.0021206	9.15036	0.578663	4	15	single-stranded DNA binding
GO:0008757	0.00223814	3.82265	2.35323	8	61	S-adenosylmethionine-dependent methyltransferase activity
GO:0004016	0.0027593	15.0668	0.30862	3	8	adenylate cyclase activity
GO:0030983	0.0027593	15.0668	0.30862	3	8	mismatched DNA binding
GO:0000982	0.00304352	3.61669	2.46896	8	64	RNA polymerase II core promoter proximal region sequence-specific DNA binding transcription factor activity
GO:0042054	0.00347826	7.74093	0.655818	4	17	histone methyltransferase activity
GO:0016773	0.00377726	1.82437	16.3569	28	424	phosphotransferase activity, alcohol group as acceptor
GO:0004674	0.00429807	2.12167	9.06572	18	235	protein serine/threonine kinase activity
GO:0008301	0.00433774	7.18723	0.694395	4	18	DNA binding, bending
GO:0033842	0.00433917	50.1084	0.115733	2	3	N-acetyl-beta-glucosaminyl-glycoprotein 4-beta-N-acetylgalactosaminyltransferase activity
GO:0004641	0.00433917	50.1084	0.115733	2	3	phosphoribosylformylglycinamidine cyclo-ligase activity
GO:0004644	0.00433917	50.1084	0.115733	2	3	phosphoribosylglycinamide formyltransferase activity
GO:0004637	0.00433917	50.1084	0.115733	2	3	phosphoribosylamine-glycine ligase activity
GO:0051213	0.00810015	4.49746	1.27306	5	33	dioxygenase activity
GO:0004652	0.00845702	25.0515	0.15431	2	4	polynucleotide adenylyltransferase activity
GO:0008395	0.00845702	25.0515	0.15431	2	4	steroid hydroxylase activity
GO:0003680	0.00845702	25.0515	0.15431	2	4	AT DNA binding
Female expression level to male expression level ratio < 4 and > 2
biological process
GOBPID	Pvalue	OddsRatio	ExpCount	Count	Size	Term
GO:0044260	9.48667e-16	1.76879	295.32	405	2754	cellular macromolecule metabolic process
GO:0090304	3.55007e-15	1.90089	167.82	259	1565	nucleic acid metabolic process
GO:0006139	4.94069e-15	1.81032	218.327	317	2036	nucleobase-containing compound metabolic process
GO:0046483	9.47679e-15	1.78983	226.369	325	2111	heterocycle metabolic process
GO:0034641	8.79177e-14	1.74613	232.481	328	2168	cellular nitrogen compound metabolic process
GO:0006725	1.65279e-13	1.73819	229.908	324	2144	cellular aromatic compound metabolic process
GO:1901360	2.85777e-13	1.72355	235.269	329	2194	organic cyclic compound metabolic process
GO:0034660	4.76024e-13	3.95227	17.479	51	163	ncRNA metabolic process
GO:0007049	1.34225e-11	2.06331	78.8163	137	735	cell cycle
GO:0043170	6.13858e-11	1.56723	396.119	489	3694	macromolecule metabolic process
GO:0016070	9.87042e-11	1.76534	138.009	207	1287	RNA metabolic process
GO:0044237	1.1401e-10	1.55706	431.077	523	4020	cellular metabolic process
GO:0006807	1.30431e-10	1.59388	267.118	352	2491	nitrogen compound metabolic process
GO:0006399	2.55023e-09	4.09096	10.9378	33	102	tRNA metabolic process
GO:0006396	3.90554e-09	2.27884	40.963	79	382	RNA processing
GO:0000278	6.30106e-09	2.12839	49.4344	90	461	mitotic cell cycle
GO:0022402	1.53917e-08	1.95894	62.5169	106	583	cell cycle process
GO:0044238	1.92571e-08	1.47408	488.554	568	4556	primary metabolic process
GO:0006974	2.09715e-08	2.47336	28.9529	60	270	cellular response to DNA damage stimulus
GO:0051726	2.28016e-08	2.44559	29.7036	61	277	regulation of cell cycle
GO:0006468	2.92536e-08	2.22851	38.3894	73	358	protein phosphorylation
GO:0048519	4.88809e-08	1.74092	94.4723	144	881	negative regulation of biological process
GO:0022008	5.1811e-08	1.63408	130.824	187	1220	neurogenesis
GO:0006259	5.18889e-08	2.20346	38.175	72	356	DNA metabolic process
GO:0033554	6.68323e-08	2.07301	45.7885	82	427	cellular response to stress
GO:0034470	1.08808e-07	3.52501	11.3667	31	106	ncRNA processing
GO:0007275	1.11002e-07	1.48325	242.454	310	2261	multicellular organismal development
GO:1902589	1.12511e-07	1.70544	97.3676	146	908	single-organism organelle organization
GO:0006310	1.17571e-07	5.74598	5.03995	19	47	DNA recombination
GO:0007399	1.36825e-07	1.57544	149.054	206	1390	nervous system development
GO:0032268	1.54366e-07	2.53061	23.5913	50	220	regulation of cellular protein metabolic process
GO:0042325	2.30007e-07	3.15527	13.5114	34	126	regulation of phosphorylation
GO:0048856	2.67191e-07	1.46251	247.279	313	2306	anatomical structure development
GO:0044767	3.03831e-07	1.44644	273.766	341	2553	single-organism developmental process
GO:0071704	3.3977e-07	1.42684	525.871	597	4904	organic substance metabolic process
GO:0006950	3.48286e-07	1.68865	92.4349	138	862	response to stress
GO:0007067	3.8048e-07	2.68526	18.873	42	176	mitosis
GO:0000280	4.48273e-07	2.2748	29.2746	57	273	nuclear division
GO:0032502	5.35545e-07	1.43404	276.125	342	2575	developmental process
GO:0051301	5.61587e-07	1.94855	48.0404	82	448	cell division
GO:0006281	7.57203e-07	2.95977	14.1548	34	132	DNA repair
GO:0048285	8.37577e-07	2.22186	29.8108	57	278	organelle fission
GO:0048731	9.22859e-07	1.46375	206.853	266	1929	system development
GO:0009987	9.82672e-07	1.48089	677.606	738	6319	cellular process
GO:0051246	1.19522e-06	2.30605	25.8432	51	241	regulation of protein metabolic process
GO:0048477	1.21517e-06	1.88084	51.2574	85	478	oogenesis
GO:0030154	1.33943e-06	1.47845	181.331	237	1691	cell differentiation
GO:0043412	1.56575e-06	1.62198	98.2255	142	916	macromolecule modification
GO:0048523	1.69047e-06	1.68236	80.7465	121	753	negative regulation of cellular process
GO:0031399	1.70587e-06	3.07589	12.1173	30	113	regulation of protein modification process
GO:0007292	1.89049e-06	1.85595	51.7936	85	483	female gamete generation
GO:0019220	1.9376e-06	2.3259	24.1274	48	225	regulation of phosphate metabolic process
GO:0051174	1.9376e-06	2.3259	24.1274	48	225	regulation of phosphorus metabolic process
GO:0051276	2.12395e-06	2.04506	35.8158	64	334	chromosome organization
GO:0007276	2.21103e-06	1.74391	66.3773	103	619	gamete generation
GO:0016049	2.62082e-06	2.93178	12.9752	31	121	cell growth
GO:0001932	3.17696e-06	3.61032	8.25695	23	77	regulation of protein phosphorylation
GO:0044763	4.39613e-06	1.37412	527.265	591	4917	single-organism cellular process
GO:0071840	5.70567e-06	1.40844	227.012	283	2117	cellular component organization or biogenesis
GO:0019953	5.86424e-06	1.66869	73.5619	110	686	sexual reproduction
GO:0048869	6.71921e-06	1.43249	188.73	241	1760	cellular developmental process
GO:0044772	7.74758e-06	2.7464	13.6186	31	127	mitotic cell cycle phase transition
GO:0006302	9.49155e-06	5.36344	3.86039	14	36	double-strand break repair
GO:0051704	1.07166e-05	1.56914	94.794	134	884	multi-organism process
GO:0044703	1.22918e-05	1.63492	74.7414	110	697	multi-organism reproductive process
GO:0022613	1.30635e-05	2.71206	13.2969	30	124	ribonucleoprotein complex biogenesis
GO:0048609	1.36205e-05	1.63745	73.2402	108	683	multicellular organismal reproductive process
GO:0043039	1.63275e-05	4.10023	5.57612	17	52	tRNA aminoacylation
GO:0044770	1.78354e-05	2.60874	14.1548	31	132	cell cycle phase transition
GO:0019222	1.81223e-05	1.44683	150.341	196	1402	regulation of metabolic process
GO:0007346	1.92237e-05	2.39532	17.5862	36	164	regulation of mitotic cell cycle
GO:0080134	2.07562e-05	2.3524	18.3369	37	171	regulation of response to stress
GO:0043038	2.16688e-05	3.98582	5.68335	17	53	amino acid activation
GO:0001558	2.16688e-05	3.98582	5.68335	17	53	regulation of cell growth
GO:0006996	2.23949e-05	1.45571	139.189	183	1298	organelle organization
GO:0000003	2.40421e-05	1.54661	92.8638	130	866	reproduction
GO:0044702	2.41278e-05	1.61426	73.3474	107	684	single organism reproductive process
GO:0043549	3.72005e-05	3.77507	5.89782	17	55	regulation of kinase activity
GO:0051338	3.72005e-05	3.77507	5.89782	17	55	regulation of transferase activity
GO:0040029	3.74465e-05	2.69352	12.0101	27	112	regulation of gene expression, epigenetic
GO:0008033	3.89642e-05	3.96873	5.36165	16	50	tRNA processing
GO:0060255	4.08057e-05	1.46162	123.64	164	1153	regulation of macromolecule metabolic process
GO:0036211	4.22361e-05	1.52821	92.2204	128	860	protein modification process
GO:0006464	4.22361e-05	1.52821	92.2204	128	860	cellular protein modification process
GO:0010564	5.00496e-05	2.33125	16.9428	34	158	regulation of cell cycle process
GO:0006418	5.12031e-05	3.85484	5.46889	16	51	tRNA aminoacylation for protein translation
GO:0006260	5.35007e-05	2.82198	10.2944	24	96	DNA replication
GO:0016043	5.46757e-05	1.35784	221.115	270	2062	cellular component organization
GO:0032269	5.54297e-05	3.18856	7.82801	20	73	negative regulation of cellular protein metabolic process
GO:0010605	6.22986e-05	1.77169	42.0354	67	392	negative regulation of macromolecule metabolic process
GO:0051248	6.84409e-05	3.1291	7.93525	20	74	negative regulation of protein metabolic process
GO:1901990	7.41607e-05	2.62209	11.7956	26	110	regulation of mitotic cell cycle phase transition
GO:1901987	7.41607e-05	2.62209	11.7956	26	110	regulation of cell cycle phase transition
GO:0022414	7.45485e-05	1.53963	81.2827	114	758	reproductive process
GO:0009892	7.67443e-05	1.72065	46.3247	72	432	negative regulation of metabolic process
GO:0042273	7.67691e-05	41.8461	0.643398	5	6	ribosomal large subunit biogenesis
GO:0048812	7.86975e-05	1.63943	57.7986	86	539	neuron projection morphogenesis
GO:0016458	8.96512e-05	2.43504	13.9403	29	130	gene silencing
GO:0000082	9.54976e-05	4.06514	4.61102	14	43	G1/S transition of mitotic cell cycle
GO:0032504	9.83391e-05	1.54113	77.5295	109	723	multicellular organism reproduction
GO:0000724	9.92896e-05	8.38877	1.71573	8	16	double-strand break repair via homologous recombination
GO:0000725	9.92896e-05	8.38877	1.71573	8	16	recombinational repair
GO:0044267	9.93725e-05	1.39319	154.523	196	1441	cellular protein metabolic process
GO:0010467	0.000103141	1.3227	264.544	314	2467	gene expression
GO:0045859	0.000110459	3.54913	5.79059	16	54	regulation of protein kinase activity
GO:0007059	0.00011954	2.53069	12.1173	26	113	chromosome segregation
GO:0031323	0.000126629	1.41224	132.54	171	1236	regulation of cellular metabolic process
GO:0009790	0.000137901	1.61647	57.048	84	532	embryo development
GO:0048610	0.000148326	1.56304	67.2351	96	627	cellular process involved in reproduction
GO:0016310	0.000159253	1.55226	69.0581	98	644	phosphorylation
GO:0044707	0.000167714	1.30399	286.205	335	2669	single-multicellular organism process
GO:0008152	0.000179727	1.31771	635.034	683	5922	metabolic process
GO:0000070	0.00019725	3.50925	5.46889	15	51	mitotic sister chromatid segregation
GO:0009994	0.000203281	2.22796	15.9777	31	149	oocyte differentiation
GO:0031175	0.000207758	1.58364	59.4071	86	554	neuron projection development
GO:0010389	0.000214782	12.5625	1.07233	6	10	regulation of G2/M transition of mitotic cell cycle
GO:1902749	0.000214782	12.5625	1.07233	6	10	regulation of cell cycle G2/M phase transition
GO:0007051	0.000219644	1.95365	24.1274	42	225	spindle organization
GO:0030261	0.000233652	4.2039	3.86039	12	36	chromosome condensation
GO:0006400	0.000245797	5.81015	2.35913	9	22	tRNA modification
GO:0048583	0.000253349	1.51845	72.4896	101	676	regulation of response to stimulus
GO:0048599	0.000269742	2.25397	14.7982	29	138	oocyte development
GO:0051128	0.000270757	1.58554	56.5118	82	527	regulation of cellular component organization
GO:0006397	0.000311858	1.86943	26.8083	45	250	mRNA processing
GO:0042254	0.000313715	2.81202	8.14971	19	76	ribosome biogenesis
GO:0080135	0.000313831	2.72252	8.79311	20	82	regulation of cellular response to stress
GO:0032501	0.000332545	1.28308	302.076	349	2817	multicellular organismal process
GO:0030030	0.000333453	1.51344	70.4521	98	657	cell projection organization
GO:0040007	0.000335725	1.67983	41.1775	63	384	growth
GO:0048699	0.000338714	1.45765	88.6817	119	827	generation of neurons
GO:0006796	0.000347767	1.37165	138.76	175	1294	phosphate-containing compound metabolic process
GO:0000075	0.000365161	2.60724	9.54374	21	89	cell cycle checkpoint
GO:1901652	0.000365714	5.39444	2.46636	9	23	response to peptide
GO:1901653	0.000365714	5.39444	2.46636	9	23	cellular response to peptide
GO:0043434	0.000365714	5.39444	2.46636	9	23	response to peptide hormone
GO:0071375	0.000365714	5.39444	2.46636	9	23	cellular response to peptide hormone stimulus
GO:0000819	0.000393544	3.23805	5.79059	15	54	sister chromatid segregation
GO:0016477	0.000400581	1.83049	27.8806	46	260	cell migration
GO:0048858	0.000405781	1.54073	61.4445	87	573	cell projection morphogenesis
GO:0032990	0.000405781	1.54073	61.4445	87	573	cell part morphogenesis
GO:0046626	0.000429694	10.0487	1.17956	6	11	regulation of insulin receptor signaling pathway
GO:1900076	0.000429694	10.0487	1.17956	6	11	regulation of cellular response to insulin stimulus
GO:0000086	0.000434379	6.09857	2.03743	8	19	G2/M transition of mitotic cell cycle
GO:0016073	0.000472265	7.33225	1.6085	7	15	snRNA metabolic process
GO:0016180	0.000472265	7.33225	1.6085	7	15	snRNA processing
GO:0033043	0.000499813	1.95098	21.2321	37	198	regulation of organelle organization
GO:0000904	0.000505406	1.56968	53.4021	77	498	cell morphogenesis involved in differentiation
GO:0016071	0.000506512	1.79469	28.9529	47	270	mRNA metabolic process
GO:1901991	0.000519707	2.59586	9.11481	20	85	negative regulation of mitotic cell cycle phase transition
GO:1901988	0.000519707	2.59586	9.11481	20	85	negative regulation of cell cycle phase transition
GO:0065007	0.000541917	1.26351	342.717	389	3196	biological regulation
GO:0048518	0.000547754	1.46252	79.2452	107	739	positive regulation of biological process
GO:0006793	0.000576482	1.35325	140.154	175	1307	phosphorus metabolic process
GO:0031324	0.000577298	1.7003	35.4941	55	331	negative regulation of cellular metabolic process
GO:0001764	0.000595207	13.9451	0.857865	5	8	neuron migration
GO:0080090	0.000625007	1.36864	124.927	158	1165	regulation of primary metabolic process
GO:0043933	0.000631052	1.4765	72.5968	99	677	macromolecular complex subunit organization
GO:0042327	0.000695371	3.1829	5.46889	14	51	positive regulation of phosphorylation
GO:0048870	0.000728591	1.77087	28.6312	46	267	cell motility
GO:0035099	0.000750203	4.71892	2.68083	9	25	hemocyte migration
GO:0030865	0.000750203	4.71892	2.68083	9	25	cortical cytoskeleton organization
GO:0032200	0.000762358	6.51672	1.71573	7	16	telomere organization
GO:0000723	0.000762358	6.51672	1.71573	7	16	telomere maintenance
GO:0048667	0.000763419	1.57688	48.2549	70	450	cell morphogenesis involved in neuron differentiation
GO:0009059	0.00077786	1.32814	155.702	191	1452	macromolecule biosynthetic process
GO:0008380	0.000815231	1.89098	21.7683	37	203	RNA splicing
GO:0010948	0.000833722	2.48037	9.43651	20	88	negative regulation of cell cycle process
GO:1901699	0.000889433	3.47685	4.39656	12	41	cellular response to nitrogen compound
GO:0031047	0.000914584	2.8061	6.86292	16	64	gene silencing by RNA
GO:0051674	0.000960921	1.75494	28.2023	45	263	localization of cell
GO:0071900	0.000974646	3.69495	3.86039	11	36	regulation of protein serine/threonine kinase activity
GO:0016246	0.00103272	3.9966	3.32423	10	31	RNA interference
GO:0034645	0.00103724	1.31944	154.737	189	1443	cellular macromolecule biosynthetic process
GO:0007281	0.00104197	1.74669	28.3095	45	264	germ cell development
GO:0048666	0.0010684	1.45905	70.2377	95	655	neuron development
GO:0030182	0.00117156	1.42149	81.8188	108	763	neuron differentiation
GO:0000079	0.00117702	5.86429	1.82296	7	17	regulation of cyclin-dependent protein serine/threonine kinase activity
GO:0000726	0.0012211	10.4575	0.965098	5	9	non-recombinational repair
GO:0022412	0.00122199	1.50834	55.8684	78	521	cellular process involved in reproduction in multicellular organism
GO:0045002	0.00122953	Inf	0.321699	3	3	double-strand break repair via single-strand annealing
GO:0000902	0.00134798	1.42559	77.744	103	725	cell morphogenesis
GO:0032868	0.00137089	4.78988	2.35913	8	22	response to insulin
GO:0032869	0.00137089	4.78988	2.35913	8	22	cellular response to insulin stimulus
GO:0030866	0.00137089	4.78988	2.35913	8	22	cortical actin cytoskeleton organization
GO:0031400	0.00141294	4.19351	2.89529	9	27	negative regulation of protein modification process
GO:0009605	0.00142673	1.44008	71.7389	96	669	response to external stimulus
GO:0007409	0.00156329	1.6152	36.9954	55	345	axonogenesis
GO:0035190	0.00164996	16.7183	0.643398	4	6	syncytial nuclear migration
GO:0010608	0.00170756	1.91421	18.0152	31	168	posttranscriptional regulation of gene expression
GO:0044249	0.00175897	1.27326	198.488	234	1851	cellular biosynthetic process
GO:0048522	0.00176748	1.43598	69.5943	93	649	positive regulation of cellular process
GO:1902531	0.00177529	1.73917	25.8432	41	241	regulation of intracellular signal transduction
GO:0009058	0.001855	1.26737	207.174	243	1932	biosynthetic process
GO:0044839	0.00190698	4.46998	2.46636	8	23	cell cycle G2/M phase transition
GO:0050778	0.00201382	3.29779	4.18209	11	39	positive regulation of immune response
GO:0050789	0.00214326	1.2306	321.056	361	2994	regulation of biological process
GO:0007254	0.00221415	2.62786	6.75568	15	63	JNK cascade
GO:0007184	0.00222741	8.36491	1.07233	5	10	SMAD protein import into nucleus
GO:0030308	0.00222741	8.36491	1.07233	5	10	negative regulation of cell growth
GO:0016441	0.00223744	2.87428	5.46889	13	51	posttranscriptional gene silencing
GO:0035194	0.00223744	2.87428	5.46889	13	51	posttranscriptional gene silencing by RNA
GO:0045089	0.00226659	3.49567	3.64592	10	34	positive regulation of innate immune response
GO:0031349	0.00226659	3.49567	3.64592	10	34	positive regulation of defense response
GO:0050790	0.00236994	1.76071	23.0551	37	215	regulation of catalytic activity
GO:0031570	0.0023906	2.4248	8.14971	17	76	DNA integrity checkpoint
GO:1901576	0.0024436	1.26176	200.633	235	1871	organic substance biosynthetic process
GO:0010604	0.00245241	1.63092	31.9555	48	298	positive regulation of macromolecule metabolic process
GO:0046328	0.00251372	3.18366	4.28932	11	40	regulation of JNK cascade
GO:0051247	0.00267832	2.67411	6.21952	14	58	positive regulation of protein metabolic process
GO:0051783	0.00267832	2.67411	6.21952	14	58	regulation of nuclear division
GO:0048469	0.0028915	1.95941	14.7982	26	138	cell maturation
GO:0009653	0.00300863	1.28122	156.346	187	1458	anatomical structure morphogenesis
GO:0051403	0.00306706	2.52209	6.97015	15	65	stress-activated MAPK cascade
GO:0010468	0.00307167	1.32178	113.989	141	1063	regulation of gene expression
GO:0032872	0.00310929	3.07714	4.39656	11	41	regulation of stress-activated MAPK cascade
GO:0070302	0.00310929	3.07714	4.39656	11	41	regulation of stress-activated protein kinase signaling cascade
GO:0000398	0.00314017	1.78904	20.267	33	189	mRNA splicing, via spliceosome
GO:0000375	0.00314017	1.78904	20.267	33	189	RNA splicing, via transesterification reactions
GO:0000377	0.00314017	1.78904	20.267	33	189	RNA splicing, via transesterification reactions with bulged adenosine as nucleophile
GO:0044271	0.0032273	1.31392	118.707	146	1107	cellular nitrogen compound biosynthetic process
GO:0031325	0.00337307	1.54853	38.2822	55	357	positive regulation of cellular metabolic process
GO:0009893	0.00340865	1.54128	39.1401	56	365	positive regulation of metabolic process
GO:0034654	0.00342232	1.32404	108.842	135	1015	nucleobase-containing compound biosynthetic process
GO:0009112	0.00346384	3.94308	2.68083	8	25	nucleobase metabolic process
GO:0007277	0.00351832	4.50925	2.14466	7	20	pole cell development
GO:0000076	0.00352342	11.1441	0.750631	4	7	DNA replication checkpoint
GO:0006390	0.00352342	11.1441	0.750631	4	7	transcription from mitochondrial promoter
GO:0000959	0.00352342	11.1441	0.750631	4	7	mitochondrial RNA metabolic process
GO:0007308	0.00352951	2.01976	12.7607	23	119	oocyte construction
GO:0031098	0.00358542	2.47232	7.07738	15	66	stress-activated protein kinase signaling cascade
GO:0003006	0.00365342	1.43595	58.1203	78	542	developmental process involved in reproduction
GO:0009451	0.00374039	2.55718	6.43398	14	60	RNA modification
GO:0044085	0.00399912	1.34973	88.4673	112	825	cellular component biogenesis
GO:0071417	0.00410314	3.42929	3.32423	9	31	cellular response to organonitrogen compound
GO:0048585	0.00414319	1.69253	23.8057	37	222	negative regulation of response to stimulus
GO:0045937	0.00438748	2.50245	6.54122	14	61	positive regulation of phosphate metabolic process
GO:0010562	0.00438748	2.50245	6.54122	14	61	positive regulation of phosphorus metabolic process
GO:0045995	0.00438748	2.50245	6.54122	14	61	regulation of embryonic development
GO:0035191	0.00452372	25.0537	0.428932	3	4	nuclear axial expansion
GO:0006353	0.00452372	25.0537	0.428932	3	4	DNA-templated transcription, termination
GO:0010972	0.00452372	25.0537	0.428932	3	4	negative regulation of G2/M transition of mitotic cell cycle
GO:0018105	0.00452372	25.0537	0.428932	3	4	peptidyl-serine phosphorylation
GO:1902750	0.00452372	25.0537	0.428932	3	4	negative regulation of cell cycle G2/M phase transition
GO:0018209	0.00452372	25.0537	0.428932	3	4	peptidyl-serine modification
GO:0070868	0.00452372	25.0537	0.428932	3	4	heterochromatin organization involved in chromatin silencing
GO:0007052	0.00453562	1.75587	19.9454	32	186	mitotic spindle organization
GO:0007279	0.00464709	5.02112	1.71573	6	16	pole cell formation
GO:0007076	0.00479659	4.18662	2.25189	7	21	mitotic chromosome condensation
GO:0009966	0.00482106	1.43756	53.5093	72	499	regulation of signal transduction
GO:0007309	0.00485563	1.99286	12.3318	22	115	oocyte axis specification
GO:0007010	0.0049035	1.38035	70.2377	91	655	cytoskeleton organization
GO:0009792	0.00501248	1.68219	23.2696	36	217	embryo development ending in birth or egg hatching
GO:0023051	0.00506268	1.41071	59.7288	79	557	regulation of signaling
GO:0035556	0.00513522	1.44427	51.0429	69	476	intracellular signal transduction
GO:0035162	0.00517656	3.27976	3.43146	9	32	embryonic hemopoiesis
GO:0001934	0.00517656	3.27976	3.43146	9	32	positive regulation of protein phosphorylation
GO:0006417	0.00519829	2.10383	10.1871	19	95	regulation of translation
GO:0018130	0.00525304	1.29603	116.562	142	1087	heterocycle biosynthetic process
GO:0048468	0.00535391	1.2962	115.704	141	1079	cell development
GO:0032270	0.00536455	2.53842	6.00505	13	56	positive regulation of cellular protein metabolic process
GO:0051493	0.00540358	1.9714	12.439	22	116	regulation of cytoskeleton organization
GO:0009116	0.00540951	1.50695	39.1401	55	365	nucleoside metabolic process
GO:0017148	0.00550211	2.99474	4.07486	10	38	negative regulation of translation
GO:0010646	0.00575804	1.39901	60.9084	80	568	regulation of cell communication
GO:2000045	0.00585851	3.52711	2.89529	8	27	regulation of G1/S transition of mitotic cell cycle
GO:0009119	0.00638338	1.49799	38.6039	54	360	ribonucleoside metabolic process
GO:0072528	0.00639525	3.90701	2.35913	7	22	pyrimidine-containing compound biosynthetic process
GO:1901657	0.00640687	1.49191	39.4618	55	368	glycosyl compound metabolic process
GO:0045477	0.00645164	8.35699	0.857865	4	8	regulation of nurse cell apoptotic process
GO:0072527	0.00645523	3.1427	3.53869	9	33	pyrimidine-containing compound metabolic process
GO:0045786	0.00645523	3.1427	3.53869	9	33	negative regulation of cell cycle
GO:0046330	0.00653986	4.56407	1.82296	6	17	positive regulation of JNK cascade
GO:0046112	0.00653986	4.56407	1.82296	6	17	nucleobase biosynthetic process
GO:0043207	0.00654645	1.68946	21.2321	33	198	response to external biotic stimulus
GO:0009607	0.00654645	1.68946	21.2321	33	198	response to biotic stimulus
GO:0051707	0.00654645	1.68946	21.2321	33	198	response to other organism
GO:0090305	0.00655145	2.58201	5.46889	12	51	nucleic acid phosphodiester bond hydrolysis
GO:0007088	0.00655145	2.58201	5.46889	12	51	regulation of mitosis
GO:0065009	0.0066457	1.59178	27.7734	41	259	regulation of molecular function
GO:0002684	0.00671069	2.71372	4.82549	11	45	positive regulation of immune system process
GO:0031401	0.00671069	2.71372	4.82549	11	45	positive regulation of protein modification process
GO:0051302	0.00678536	2.20436	8.25695	16	77	regulation of cell division
GO:0071826	0.00688883	2.35139	6.86292	14	64	ribonucleoprotein complex subunit organization
GO:0007349	0.00723618	2.07355	9.75821	18	91	cellularization
GO:0010629	0.00737372	1.51593	34.6363	49	323	negative regulation of gene expression
GO:0006520	0.00744473	1.62066	24.6636	37	230	cellular amino acid metabolic process
GO:0040011	0.00751626	1.38088	61.5518	80	574	locomotion
GO:1901362	0.00762397	1.27749	118.707	143	1107	organic cyclic compound biosynthetic process
GO:0008361	0.00770784	2.51714	5.57612	12	52	regulation of cell size
GO:0032259	0.00788542	1.838	14.3692	24	134	methylation
GO:0002520	0.00793795	2.30499	6.97015	14	65	immune system development
GO:0048534	0.00793795	2.30499	6.97015	14	65	hematopoietic or lymphoid organ development
GO:0042330	0.00795197	1.48372	38.175	53	356	taxis
GO:0050770	0.00796314	3.01661	3.64592	9	34	regulation of axonogenesis
GO:0000226	0.00796702	1.45701	42.4643	58	396	microtubule cytoskeleton organization
GO:0006479	0.00810205	2.79437	4.28932	10	40	protein methylation
GO:0008213	0.00810205	2.79437	4.28932	10	40	protein alkylation
GO:0050896	0.00813244	1.20064	268.833	301	2507	response to stimulus
GO:0032535	0.00823203	1.95664	11.3667	20	106	regulation of cellular component size
GO:0000077	0.00840137	2.21035	7.72078	15	72	DNA damage checkpoint
GO:0022604	0.00845251	1.73614	17.5862	28	164	regulation of cell morphogenesis
GO:0033673	0.00864548	5.22605	1.39403	5	13	negative regulation of kinase activity
GO:0006469	0.00864548	5.22605	1.39403	5	13	negative regulation of protein kinase activity
GO:0051348	0.00864548	5.22605	1.39403	5	13	negative regulation of transferase activity
GO:0097485	0.00875216	1.55176	29.0602	42	271	neuron projection guidance
GO:0023021	0.00893504	4.18319	1.9302	6	18	termination of signal transduction
GO:0032874	0.00893504	4.18319	1.9302	6	18	positive regulation of stress-activated MAPK cascade
GO:0070304	0.00893504	4.18319	1.9302	6	18	positive regulation of stress-activated protein kinase signaling cascade
GO:0008286	0.00893504	4.18319	1.9302	6	18	insulin receptor signaling pathway
GO:0045744	0.00893504	4.18319	1.9302	6	18	negative regulation of G-protein coupled receptor protein signaling pathway
GO:0038032	0.00893504	4.18319	1.9302	6	18	termination of G-protein coupled receptor signaling pathway
GO:0030097	0.00901831	2.45543	5.68335	12	53	hemopoiesis
GO:0097581	0.00933931	3.19037	3.10976	8	29	lamellipodium organization
GO:0030032	0.00933931	3.19037	3.10976	8	29	lamellipodium assembly
GO:0022618	0.00981784	2.32118	6.43398	13	60	ribonucleoprotein complex assembly
GO:0007314	0.00986685	2.10022	8.57865	16	80	oocyte anterior/posterior axis specification
cellular component
GOCCID	Pvalue	OddsRatio	ExpCount	Count	Size	Term
GO:0005634	6.25242e-28	2.3969	220.735	354	1951	nucleus
GO:0044424	7.23379e-24	2.4508	481.747	601	4258	intracellular part
GO:0005622	7.47496e-24	2.52919	501.773	618	4435	intracellular
GO:0044464	6.79936e-17	2.37344	567.28	654	5014	cell part
GO:0005623	6.79936e-17	2.37344	567.28	654	5014	cell
GO:0044428	2.67705e-14	2.2951	77.5004	142	685	nuclear part
GO:0043229	6.53474e-13	1.77173	411.487	502	3637	intracellular organelle
GO:0043226	3.92145e-12	1.73694	414.768	502	3666	organelle
GO:0043231	4.15434e-11	1.66276	341.907	426	3022	intracellular membrane-bounded organelle
GO:0043227	1.28008e-10	1.6409	346.093	428	3059	membrane-bounded organelle
GO:0031981	5.54933e-10	2.30925	46.1608	88	408	nuclear lumen
GO:0005694	1.83624e-07	2.1032	41.8615	75	370	chromosome
GO:0044454	2.70334e-06	3.56596	8.82486	24	78	nuclear chromosome part
GO:0043233	4.72464e-06	1.74595	63.8105	98	564	organelle lumen
GO:0070013	4.72464e-06	1.74595	63.8105	98	564	intracellular organelle lumen
GO:0005654	8.32563e-06	2.07477	30.6607	55	271	nucleoplasm
GO:0044427	8.43244e-06	2.03099	32.9235	58	291	chromosomal part
GO:0031974	1.198e-05	1.69834	65.1682	98	576	membrane-enclosed lumen
GO:0070603	1.32227e-05	5.74348	3.50732	13	31	SWI/SNF superfamily-type complex
GO:0044446	2.4754e-05	1.40396	216.322	265	1912	intracellular organelle part
GO:0000228	2.90057e-05	2.90355	10.6351	25	94	nuclear chromosome
GO:0044422	3.31686e-05	1.39435	219.943	268	1944	organelle part
GO:0043232	6.19508e-05	1.43152	148.099	189	1309	intracellular non-membrane-bounded organelle
GO:0043228	6.19508e-05	1.43152	148.099	189	1309	non-membrane-bounded organelle
GO:0044451	0.000271383	1.92564	25.23	43	223	nucleoplasm part
GO:0032991	0.00039975	1.31794	237.819	279	2102	macromolecular complex
GO:0044452	0.000575089	9.47419	1.24453	6	11	nucleolar part
GO:0005853	0.000740181	31.5174	0.565696	4	5	eukaryotic translation elongation factor 1 complex
GO:0031010	0.000764313	13.1454	0.905114	5	8	ISWI-type complex
GO:0019013	0.000968242	2.70377	7.58033	17	67	viral nucleocapsid
GO:0005730	0.00118827	2.47902	9.05114	19	80	nucleolus
GO:0005700	0.00125552	2.23657	11.8796	23	105	polytene chromosome
GO:0005657	0.00161492	5.52934	1.92337	7	17	replication fork
GO:0005635	0.00190817	2.59356	7.35405	16	65	nuclear envelope
GO:0019028	0.00226483	2.45586	8.14603	17	72	viral capsid
GO:0000793	0.00275254	2.97104	4.97813	12	44	condensed chromosome
GO:0044423	0.00308724	2.36888	8.3723	17	74	virion part
GO:0043234	0.00344933	1.26904	187.924	219	1661	protein complex
GO:0015630	0.00395717	1.44789	55.8908	75	494	microtubule cytoskeleton
GO:0019012	0.00414313	2.28779	8.59858	17	76	virion
GO:0005736	0.00429496	10.5022	0.791975	4	7	DNA-directed RNA polymerase I complex
GO:0031209	0.00429496	10.5022	0.791975	4	7	SCAR complex
GO:0005681	0.0049955	1.78638	18.5548	30	164	spliceosomal complex
GO:0071011	0.00526653	1.86611	15.5001	26	137	precatalytic spliceosome
GO:0000796	0.00528433	23.6064	0.452557	3	4	condensin complex
GO:0044430	0.00734993	1.38085	64.3762	83	569	cytoskeletal part
molecular function
GOMFID	Pvalue	OddsRatio	ExpCount	Count	Size	Term
GO:0003676	4.87187e-30	2.25887	229.253	381	2049	nucleic acid binding
GO:1901363	4.59048e-29	2.07886	374.144	542	3344	heterocyclic compound binding
GO:0097159	1.43842e-28	2.06458	375.599	542	3357	organic cyclic compound binding
GO:0043167	2.92415e-19	1.79447	389.249	524	3479	ion binding
GO:0005488	1.37128e-18	1.84144	655.759	785	5861	binding
GO:0000166	8.20208e-14	1.84695	157.534	243	1408	nucleotide binding
GO:1901265	8.20208e-14	1.84695	157.534	243	1408	nucleoside phosphate binding
GO:0005524	9.55656e-13	2.01865	95.8856	163	857	ATP binding
GO:0001882	9.73807e-13	1.92568	115.689	188	1034	nucleoside binding
GO:0032559	1.43528e-12	2.00606	96.3332	163	861	adenyl ribonucleotide binding
GO:0035639	1.4554e-12	1.92105	114.57	186	1024	purine ribonucleoside triphosphate binding
GO:0032549	1.57015e-12	1.91579	115.466	187	1032	ribonucleoside binding
GO:0036094	1.59382e-12	1.77435	165.031	247	1475	small molecule binding
GO:0032553	1.69165e-12	1.91062	116.361	188	1040	ribonucleotide binding
GO:0001883	1.91828e-12	1.91345	114.906	186	1027	purine nucleoside binding
GO:0032550	1.91828e-12	1.91345	114.906	186	1027	purine ribonucleoside binding
GO:0032555	2.10228e-12	1.91093	115.018	186	1028	purine ribonucleotide binding
GO:0030554	3.89049e-12	1.9752	97.452	163	871	adenyl nucleotide binding
GO:0017076	5.67329e-12	1.88359	116.249	186	1039	purine nucleotide binding
GO:0043168	6.78347e-11	1.72614	152.835	226	1366	anion binding
GO:0004386	2.79679e-10	3.68977	15.1045	42	135	helicase activity
GO:0097367	1.3929e-08	1.64595	135.829	196	1214	carbohydrate derivative binding
GO:0070035	1.53362e-07	3.66871	10.4053	29	93	purine NTP-dependent helicase activity
GO:0008026	1.53362e-07	3.66871	10.4053	29	93	ATP-dependent helicase activity
GO:0046872	9.44341e-07	1.41867	254.539	319	2275	metal ion binding
GO:0003723	9.65562e-07	1.94097	46.3205	79	414	RNA binding
GO:0043169	2.70664e-06	1.39525	258.231	320	2308	cation binding
GO:0008270	1.0318e-05	1.51107	116.92	160	1045	zinc ion binding
GO:0003677	2.03798e-05	1.54464	94.0955	132	841	DNA binding
GO:0004674	2.22438e-05	2.08594	26.293	48	235	protein serine/threonine kinase activity
GO:0004672	2.9264e-05	1.85216	38.7123	64	346	protein kinase activity
GO:0017111	4.52348e-05	1.61492	66.7955	98	597	nucleoside-triphosphatase activity
GO:0016875	4.97006e-05	3.68956	6.0418	17	54	ligase activity, forming carbon-oxygen bonds
GO:0016876	4.97006e-05	3.68956	6.0418	17	54	ligase activity, forming aminoacyl-tRNA and related compounds
GO:0004518	5.37846e-05	2.75928	10.9647	25	98	nuclease activity
GO:0016773	5.47749e-05	1.72835	47.4393	74	424	phosphotransferase activity, alcohol group as acceptor
GO:0016462	6.53252e-05	1.59234	68.25	99	610	pyrophosphatase activity
GO:0016818	7.93337e-05	1.58245	68.5856	99	613	hydrolase activity, acting on acid anhydrides, in phosphorus-containing anhydrides
GO:0016817	0.000108977	1.56623	69.1451	99	618	hydrolase activity, acting on acid anhydrides
GO:0004812	0.000143896	3.46925	5.92992	16	53	aminoacyl-tRNA ligase activity
GO:0044822	0.000150189	2.44432	12.9787	27	116	poly(A) RNA binding
GO:0003729	0.000150189	2.44432	12.9787	27	116	mRNA binding
GO:0008536	0.000373495	6.39026	2.01393	8	18	Ran GTPase binding
GO:0003730	0.000373495	6.39026	2.01393	8	18	mRNA 3'-UTR binding
GO:0008276	0.000415661	4.70368	3.0209	10	27	protein methyltransferase activity
GO:0019900	0.00045496	4.19048	3.58033	11	32	kinase binding
GO:0019901	0.000582437	4.44184	3.13279	10	28	protein kinase binding
GO:0003724	0.000614293	3.99953	3.69221	11	33	RNA helicase activity
GO:0042623	0.00065211	1.73765	31.6635	50	283	ATPase activity, coupled
GO:0008186	0.00080089	4.20756	3.24467	10	29	RNA-dependent ATPase activity
GO:0004004	0.00080089	4.20756	3.24467	10	29	ATP-dependent RNA helicase activity
GO:0016301	0.000908393	1.50639	59.5229	83	532	kinase activity
Female expression level to male expression level ratio < 2
biological process
GOBPID	Pvalue	OddsRatio	ExpCount	Count	Size	Term
GO:0044267	8.75162e-11	2.01935	83.3828	139	1441	cellular protein metabolic process
GO:0044260	1.97649e-09	1.74897	159.359	221	2754	cellular macromolecule metabolic process
GO:0044237	8.50834e-08	1.62617	232.615	290	4020	cellular metabolic process
GO:0009987	2.77542e-07	1.76743	365.646	413	6319	cellular process
GO:0006457	3.22394e-07	4.30753	5.96005	21	103	protein folding
GO:0016071	7.29082e-07	2.71113	15.6234	37	270	mRNA metabolic process
GO:0006413	4.02618e-06	4.30527	4.80276	17	83	translational initiation
GO:0006397	6.70177e-06	2.57944	14.4661	33	250	mRNA processing
GO:0031122	8.06569e-06	11.0134	1.15729	8	20	cytoplasmic microtubule organization
GO:0044238	1.13915e-05	1.49031	263.631	310	4556	primary metabolic process
GO:0019538	1.77285e-05	1.52055	126.376	167	2184	protein metabolic process
GO:0010608	3.36698e-05	2.79931	9.72124	24	168	posttranscriptional regulation of gene expression
GO:0006396	3.90873e-05	2.10321	22.1042	42	382	RNA processing
GO:0042766	5.28822e-05	65.64	0.289323	4	5	nucleosome mobilization
GO:0006996	0.000138044	1.54696	75.1082	105	1298	organelle organization
GO:0043412	0.000147692	1.63652	53.0039	79	916	macromolecule modification
GO:0036211	0.000156792	1.65271	49.7635	75	860	protein modification process
GO:0006464	0.000156792	1.65271	49.7635	75	860	cellular protein modification process
GO:1902589	0.000186075	1.62715	52.541	78	908	single-organism organelle organization
GO:0016043	0.000236064	1.43785	119.317	153	2062	cellular component organization
GO:0043170	0.000243466	1.38408	213.752	252	3694	macromolecule metabolic process
GO:0051641	0.000296645	1.67406	41.6625	64	720	cellular localization
GO:0032506	0.000304032	6.78459	1.38875	7	24	cytokinetic process
GO:0006417	0.000333183	3.1158	5.49713	15	95	regulation of translation
GO:0016568	0.000378979	2.82961	6.77015	17	117	chromatin modification
GO:0071704	0.000436777	1.37416	283.768	320	4904	organic substance metabolic process
GO:0000398	0.000553054	2.31596	10.9364	23	189	mRNA splicing, via spliceosome
GO:0000375	0.000553054	2.31596	10.9364	23	189	RNA splicing, via transesterification reactions
GO:0000377	0.000553054	2.31596	10.9364	23	189	RNA splicing, via transesterification reactions with bulged adenosine as nucleophile
GO:0065007	0.000556943	1.36136	184.935	220	3196	biological regulation
GO:0071840	0.000586118	1.39935	122.499	154	2117	cellular component organization or biogenesis
GO:0051649	0.000597283	1.6854	35.3552	55	611	establishment of localization in cell
GO:0034641	0.000624729	1.3938	125.45	157	2168	cellular nitrogen compound metabolic process
GO:0008380	0.000644484	2.24218	11.7465	24	203	RNA splicing
GO:0050794	0.000655285	1.36529	161.384	195	2789	regulation of cellular process
GO:0031937	0.000737393	49.1317	0.231458	3	4	positive regulation of chromatin silencing
GO:0006725	0.000746985	1.3882	124.062	155	2144	cellular aromatic compound metabolic process
GO:0070972	0.000936675	6.57912	1.21515	6	21	protein localization to endoplasmic reticulum
GO:0050789	0.00102547	1.34337	173.246	206	2994	regulation of biological process
GO:0022402	0.0010408	1.66283	33.735	52	583	cell cycle process
GO:0051301	0.00122462	1.74653	25.9233	42	448	cell division
GO:0016070	0.00132185	1.44403	74.4716	99	1287	RNA metabolic process
GO:0007049	0.00142682	1.57008	42.5304	62	735	cell cycle
GO:0046483	0.0014574	1.36316	122.152	151	2111	heterocycle metabolic process
GO:1901360	0.00152823	1.35671	126.955	156	2194	organic cyclic compound metabolic process
GO:0006412	0.00159299	1.75636	23.898	39	413	translation
GO:0006139	0.00163191	1.36286	117.812	146	2036	nucleobase-containing compound metabolic process
GO:0044265	0.00172442	2.14469	11.1679	22	193	cellular macromolecule catabolic process
GO:0036213	0.00175806	10.9333	0.578645	4	10	contractile ring contraction
GO:0000916	0.00175806	10.9333	0.578645	4	10	actomyosin contractile ring contraction
GO:0048015	0.00176416	24.5629	0.289323	3	5	phosphatidylinositol-mediated signaling
GO:0048017	0.00176416	24.5629	0.289323	3	5	inositol lipid-mediated signaling
GO:0040029	0.00191639	2.56435	6.48083	15	112	regulation of gene expression, epigenetic
GO:0048856	0.0020475	1.33931	133.436	162	2306	anatomical structure development
GO:0046486	0.00225645	2.87628	4.68703	12	81	glycerolipid metabolic process
GO:0019222	0.00228164	1.40182	81.1261	105	1402	regulation of metabolic process
GO:0009059	0.00245645	1.39245	84.0193	108	1452	macromolecule biosynthetic process
GO:0071822	0.00251227	1.58595	35.1238	52	607	protein complex subunit organization
GO:0048137	0.00263723	9.37029	0.63651	4	11	spermatocyte division
GO:0006984	0.00263723	9.37029	0.63651	4	11	ER-nucleus signaling pathway
GO:0031124	0.00285678	4.26656	1.96739	7	34	mRNA 3'-end processing
GO:0034645	0.00286032	1.38594	83.4985	107	1443	cellular macromolecule biosynthetic process
GO:0006378	0.00290274	6.31494	1.04156	5	18	mRNA polyadenylation
GO:0044248	0.00325475	1.52702	40.6209	58	702	cellular catabolic process
GO:0051276	0.00327655	1.77439	19.3268	32	334	chromosome organization
GO:0042069	0.00334204	Inf	0.115729	2	2	regulation of catecholamine metabolic process
GO:0042053	0.00334204	Inf	0.115729	2	2	regulation of dopamine metabolic process
GO:0001682	0.00334204	Inf	0.115729	2	2	tRNA 5'-leader removal
GO:0019950	0.00334204	Inf	0.115729	2	2	SMT3-dependent protein catabolic process
GO:0033238	0.00334204	Inf	0.115729	2	2	regulation of cellular amine metabolic process
GO:0007563	0.00337695	16.3733	0.347187	3	6	regulation of eclosion
GO:0090304	0.00371497	1.36081	90.558	114	1565	nucleic acid metabolic process
GO:0043933	0.00372993	1.52677	39.1743	56	677	macromolecular complex subunit organization
GO:0009101	0.00373018	2.56003	5.61286	13	97	glycoprotein biosynthetic process
GO:0016569	0.00375472	2.68029	4.97635	12	86	covalent chromatin modification
GO:0016570	0.00375472	2.68029	4.97635	12	86	histone modification
GO:0043631	0.00375475	5.86315	1.09943	5	19	RNA polyadenylation
GO:0007275	0.00407936	1.31219	130.832	157	2261	multicellular organismal development
GO:0048518	0.00410026	1.49803	42.7619	60	739	positive regulation of biological process
GO:0006650	0.00434526	2.94607	3.81906	10	66	glycerophospholipid metabolic process
GO:0006401	0.00441956	3.46689	2.66177	8	46	RNA catabolic process
GO:0009100	0.00445703	2.49988	5.72859	13	99	glycoprotein metabolic process
GO:0000226	0.00447729	1.6765	22.9144	36	396	microtubule cytoskeleton organization
GO:0000910	0.0045426	2.60911	5.09208	12	88	cytokinesis
GO:0048731	0.00479192	1.32182	111.621	136	1929	system development
GO:0000912	0.00520846	7.28622	0.752239	4	13	assembly of actomyosin apparatus involved in cytokinesis
GO:0000915	0.00520846	7.28622	0.752239	4	13	actomyosin contractile ring assembly
GO:0044837	0.00520846	7.28622	0.752239	4	13	actomyosin contractile ring organization
GO:0031323	0.00530609	1.37845	71.5206	92	1236	regulation of cellular metabolic process
GO:1901576	0.00541872	1.31958	108.265	132	1871	organic substance biosynthetic process
GO:0007051	0.00550057	1.89469	13.0195	23	225	spindle organization
GO:0034620	0.00565688	12.2784	0.405052	3	7	cellular response to unfolded protein
GO:0006986	0.00565688	12.2784	0.405052	3	7	response to unfolded protein
GO:0046907	0.00588712	1.62115	24.9396	38	431	intracellular transport
GO:0007283	0.00627104	2.10279	8.73754	17	151	spermatogenesis
GO:0043413	0.00666479	2.59334	4.68703	11	81	macromolecule glycosylation
GO:0006486	0.00666479	2.59334	4.68703	11	81	protein glycosylation
GO:0048232	0.00669514	2.08696	8.79541	17	152	male gamete generation
GO:0008219	0.00669883	1.76493	16.3178	27	282	cell death
GO:0006379	0.00696284	6.5568	0.810103	4	14	mRNA cleavage
GO:0006807	0.00725931	1.27836	144.141	169	2491	nitrogen compound metabolic process
GO:0007010	0.00735357	1.48438	37.9013	53	655	cytoskeleton organization
GO:0032502	0.00742526	1.27481	149.001	174	2575	developmental process
GO:0000070	0.00837823	3.06189	2.95109	8	51	mitotic sister chromatid segregation
GO:0032268	0.00841771	1.84601	12.7302	22	220	regulation of cellular protein metabolic process
GO:0046939	0.00866504	9.82156	0.462916	3	8	nucleotide phosphorylation
GO:0007020	0.00866504	9.82156	0.462916	3	8	microtubule nucleation
GO:1902582	0.0087407	1.65822	19.8475	31	343	single-organism intracellular transport
GO:0080090	0.00877785	1.35896	67.4122	86	1165	regulation of primary metabolic process
GO:0044767	0.00888906	1.26744	147.728	172	2553	single-organism developmental process
GO:0007017	0.00905961	1.5444	28.1222	41	486	microtubule-based process
GO:0006468	0.00911026	1.63876	20.7155	32	358	protein phosphorylation
GO:0070727	0.00911026	1.63876	20.7155	32	358	cellular macromolecule localization
GO:0044249	0.00916416	1.29529	107.107	129	1851	cellular biosynthetic process
GO:0009058	0.00917173	1.29073	111.794	134	1932	biosynthetic process
GO:0016265	0.00918646	1.71626	16.7228	27	289	death
GO:0031123	0.00941515	2.99194	3.00896	8	52	RNA 3'-end processing
GO:0048522	0.00951806	1.46628	37.5541	52	649	positive regulation of cellular process
GO:0000098	0.0096408	32.6892	0.173594	2	3	sulfur amino acid catabolic process
GO:0035437	0.0096408	32.6892	0.173594	2	3	maintenance of protein localization in endoplasmic reticulum
GO:0045069	0.0096408	32.6892	0.173594	2	3	regulation of viral genome replication
GO:0045071	0.0096408	32.6892	0.173594	2	3	negative regulation of viral genome replication
GO:2001135	0.0096408	32.6892	0.173594	2	3	regulation of endocytic recycling
GO:0048525	0.0096408	32.6892	0.173594	2	3	negative regulation of viral process
GO:0002097	0.0096408	32.6892	0.173594	2	3	tRNA wobble base modification
GO:0002098	0.0096408	32.6892	0.173594	2	3	tRNA wobble uridine modification
GO:0070544	0.0096408	32.6892	0.173594	2	3	histone H3-K36 demethylation
GO:0006621	0.0096408	32.6892	0.173594	2	3	protein retention in ER lumen
GO:0044273	0.0096408	32.6892	0.173594	2	3	sulfur compound catabolic process
GO:0051726	0.00988027	1.7239	16.0285	26	277	regulation of cell cycle
cellular component
GOCCID	Pvalue	OddsRatio	ExpCount	Count	Size	Term
GO:0005622	1.55374e-15	2.74594	264.936	333	4435	intracellular
GO:0044424	5.28852e-15	2.58396	254.362	323	4258	intracellular part
GO:0043229	2.07134e-11	2.06794	217.265	280	3637	intracellular organelle
GO:0043226	3.2634e-11	2.05584	218.998	281	3666	organelle
GO:0044464	1.16207e-10	2.49587	299.524	349	5014	cell part
GO:0005623	1.16207e-10	2.49587	299.524	349	5014	cell
GO:0044446	2.48721e-10	1.9609	114.218	171	1912	intracellular organelle part
GO:0044422	5.33019e-10	1.93308	116.13	172	1944	organelle part
GO:0043231	3.36145e-08	1.76516	180.527	233	3022	intracellular membrane-bounded organelle
GO:0043227	6.74729e-08	1.74254	182.737	234	3059	membrane-bounded organelle
GO:0044428	1.65719e-07	2.11459	40.9202	74	685	nuclear part
GO:0005737	6.65771e-07	1.67188	138.233	184	2314	cytoplasm
GO:0071011	5.14557e-06	3.30975	8.18404	23	137	precatalytic spliceosome
GO:0005783	4.12388e-05	2.49965	13.1423	29	220	endoplasmic reticulum
GO:0005700	4.13162e-05	3.36398	6.27244	18	105	polytene chromosome
GO:0005634	5.02441e-05	1.53539	116.548	152	1951	nucleus
GO:0071013	5.51307e-05	3.15501	6.98929	19	117	catalytic step 2 spliceosome
GO:0005832	7.65265e-05	19.9137	0.537638	5	9	chaperonin-containing T-complex
GO:0005791	8.71359e-05	11.9712	0.836325	6	14	rough endoplasmic reticulum
GO:0005681	0.00010058	2.66416	9.79695	23	164	spliceosomal complex
GO:0044444	0.000120821	1.51718	103.585	136	1734	cytoplasmic part
GO:0005688	0.000170921	31.7908	0.358425	4	6	U6 snRNP
GO:0015630	0.000236871	1.83669	29.5103	49	494	microtubule cytoskeleton
GO:1990234	0.000408683	2.38637	10.7528	23	180	transferase complex
GO:0044430	0.000620231	1.71199	33.9906	53	569	cytoskeletal part
GO:0043232	0.000696859	1.48614	78.1964	104	1309	intracellular non-membrane-bounded organelle
GO:0043228	0.000696859	1.48614	78.1964	104	1309	non-membrane-bounded organelle
GO:0016589	0.000808982	47.5725	0.23895	3	4	NURF complex
GO:0005789	0.000920636	3.07729	4.83874	13	81	endoplasmic reticulum membrane
GO:0072686	0.00110039	6.37744	1.25449	6	21	mitotic spindle
GO:0042175	0.00116371	2.9884	4.95821	13	83	nuclear outer membrane-endoplasmic reticulum membrane network
GO:0012505	0.00125149	1.67513	32.5569	50	545	endomembrane system
GO:0005829	0.00135483	1.99487	15.3525	28	257	cytosol
GO:0032991	0.00154914	1.38396	125.568	153	2102	macromolecular complex
GO:0044451	0.00162859	2.05389	13.3215	25	223	nucleoplasm part
GO:0005856	0.00173947	1.60864	37.2165	55	623	cytoskeleton
GO:0044432	0.00194576	2.5712	6.51139	15	109	endoplasmic reticulum part
GO:0005694	0.00229309	1.76617	22.1029	36	370	chromosome
GO:0005654	0.00297816	1.87556	16.1889	28	271	nucleoplasm
GO:0005875	0.00305891	1.74545	21.6847	35	363	microtubule associated complex
GO:0031510	0.0035601	Inf	0.119475	2	2	SUMO activating enzyme complex
GO:0008250	0.00369459	15.8524	0.358425	3	6	oligosaccharyltransferase complex
GO:0030529	0.00385683	1.61801	29.3311	44	491	ribonucleoprotein complex
GO:0005705	0.00429136	5.68049	1.13501	5	19	polytene chromosome interband
GO:0030880	0.00461967	2.75402	4.48031	11	75	RNA polymerase complex
GO:0000428	0.00461967	2.75402	4.48031	11	75	DNA-directed RNA polymerase complex
GO:0055029	0.00461967	2.75402	4.48031	11	75	nuclear DNA-directed RNA polymerase complex
GO:0031974	0.00647461	1.52893	34.4088	49	576	membrane-enclosed lumen
GO:0043233	0.00697263	1.5282	33.692	48	564	organelle lumen
GO:0070013	0.00697263	1.5282	33.692	48	564	intracellular organelle lumen
GO:0016591	0.00865662	2.81897	3.58425	9	60	DNA-directed RNA polymerase II, holoenzyme
GO:0030867	0.0094543	9.5084	0.4779	3	8	rough endoplasmic reticulum membrane
GO:0031010	0.0094543	9.5084	0.4779	3	8	ISWI-type complex
molecular function
GOMFID	Pvalue	OddsRatio	ExpCount	Count	Size	Term
GO:0005488	1.10809e-07	1.65055	323.004	379	5861	binding
GO:0000166	1.52052e-07	1.79299	77.5959	121	1408	nucleotide binding
GO:1901265	1.52052e-07	1.79299	77.5959	121	1408	nucleoside phosphate binding
GO:1901363	1.75705e-07	1.59518	184.29	240	3344	heterocyclic compound binding
GO:0097159	2.51881e-07	1.58508	185.007	240	3357	organic cyclic compound binding
GO:0036094	3.49484e-07	1.74887	81.2883	124	1475	small molecule binding
GO:0017076	5.54524e-07	1.85755	57.2601	94	1039	purine nucleotide binding
GO:0032549	7.70905e-07	1.84666	56.8743	93	1032	ribonucleoside binding
GO:0001882	8.40707e-07	1.84228	56.9845	93	1034	nucleoside binding
GO:0035639	1.0241e-06	1.8379	56.4334	92	1024	purine ribonucleoside triphosphate binding
GO:0001883	1.16488e-06	1.83133	56.5987	92	1027	purine nucleoside binding
GO:0032550	1.16488e-06	1.83133	56.5987	92	1027	purine ribonucleoside binding
GO:0032555	1.21575e-06	1.82915	56.6538	92	1028	purine ribonucleotide binding
GO:0043168	1.7592e-06	1.71493	75.2813	114	1366	anion binding
GO:0032553	2.01467e-06	1.80334	57.3152	92	1040	ribonucleotide binding
GO:0043167	3.81198e-06	1.50634	191.73	241	3479	ion binding
GO:0030554	4.76613e-06	1.8346	48.0015	79	871	adenyl nucleotide binding
GO:0005524	9.05888e-06	1.81026	47.2299	77	857	ATP binding
GO:0003743	9.56991e-06	4.4568	4.07819	15	74	translation initiation factor activity
GO:0032559	1.07298e-05	1.80016	47.4503	77	861	adenyl ribonucleotide binding
GO:0003723	1.86552e-05	2.13296	22.8158	44	414	RNA binding
GO:0008135	3.25329e-05	3.39995	6.11729	18	111	translation factor activity, nucleic acid binding
GO:0044389	5.59245e-05	12.9948	0.77155	6	14	small conjugating protein ligase binding
GO:0031625	5.59245e-05	12.9948	0.77155	6	14	ubiquitin protein ligase binding
GO:0097367	7.32522e-05	1.59841	66.9044	97	1214	carbohydrate derivative binding
GO:0051082	9.84008e-05	4.67625	2.86576	11	52	unfolded protein binding
GO:0031369	9.9753e-05	17.299	0.551107	5	10	translation initiation factor binding
GO:0031491	0.000166488	Inf	0.165332	3	3	nucleosome binding
GO:0003676	0.000182563	1.44989	112.922	147	2049	nucleic acid binding
GO:0019899	0.000216599	2.86907	7.05417	18	128	enzyme binding
GO:0016740	0.000288015	1.50818	75.5017	104	1370	transferase activity
GO:0051087	0.000658826	9.60635	0.77155	5	14	chaperone binding
GO:0016773	0.00108139	1.79532	23.367	39	424	phosphotransferase activity, alcohol group as acceptor
GO:0005515	0.00108997	1.43347	81.0128	107	1470	protein binding
GO:0008270	0.00126676	1.49628	57.5907	80	1045	zinc ion binding
GO:0016301	0.00252688	1.63848	29.3189	45	532	kinase activity
GO:0016853	0.00255992	2.56809	6.00707	14	109	isomerase activity
GO:0004672	0.00272199	1.79531	19.0683	32	346	protein kinase activity
GO:0000339	0.00293678	17.2372	0.330664	3	6	RNA cap binding
GO:0019948	0.00303178	Inf	0.110221	2	2	SUMO activating enzyme activity
GO:0046974	0.00303178	Inf	0.110221	2	2	histone methyltransferase activity (H3-K9 specific)
GO:0016772	0.00402722	1.52312	38.4122	55	697	transferase activity, transferring phosphorus-containing groups
GO:0016860	0.00436325	4.51245	1.59821	6	29	intramolecular oxidoreductase activity
GO:0002161	0.00492985	12.9265	0.385775	3	7	aminoacyl-tRNA editing activity
GO:0016864	0.00756714	10.34	0.440886	3	8	intramolecular oxidoreductase activity, transposing S-S bonds
GO:0003756	0.00756714	10.34	0.440886	3	8	protein disulfide isomerase activity
GO:0003697	0.00764966	6.27446	0.826661	4	15	single-stranded DNA binding
GO:0003917	0.00876236	34.4167	0.165332	2	3	DNA topoisomerase type I activity
GO:0047499	0.00876236	34.4167	0.165332	2	3	calcium-independent phospholipase A2 activity
GO:0046923	0.00876236	34.4167	0.165332	2	3	ER retention sequence binding

## Sheet: A. aegypti male-biased
Male expression level to female expression level ratio > 16
biological process
GOBPID	Pvalue	OddsRatio	ExpCount	Count	Size	Term
GO:0007018	8.11387e-06	7.65167	1.36395	9	110	microtubule-based movement
GO:0006334	0.000798062	6.03756	1.10356	6	89	nucleosome assembly
GO:0031497	0.00100586	5.75727	1.15316	6	93	chromatin assembly
GO:0006323	0.00102413	4.85779	1.58714	7	128	DNA packaging
GO:0034728	0.00125298	5.50162	1.20276	6	97	nucleosome organization
GO:0006333	0.00132146	5.44118	1.21515	6	98	chromatin assembly or disassembly
GO:0065004	0.00139276	5.38204	1.22755	6	99	protein-DNA complex assembly
GO:0007289	0.00221196	40.5566	0.0743972	2	6	spermatid nucleus differentiation
GO:0030317	0.00221196	40.5566	0.0743972	2	6	sperm motility
GO:0071103	0.0025522	4.09977	1.85993	7	150	DNA conformation change
GO:0007017	0.00261237	2.56536	6.02618	14	486	microtubule-based process
GO:0071824	0.00298234	4.58338	1.42595	6	115	protein-DNA complex subunit organization
GO:0002027	0.00518111	23.1671	0.111596	2	9	regulation of heart rate
GO:0070271	0.00538896	2.97576	3.27348	9	264	protein complex biogenesis
GO:0016485	0.0060893	2.01727	11.048	20	891	protein processing
GO:0051604	0.00616494	2.0147	11.0604	20	892	protein maturation
GO:0006325	0.00708622	3.06228	2.8147	8	227	chromatin organization
GO:0006508	0.00911127	1.96491	10.6884	19	862	proteolysis
GO:2001017	0.00927104	16.2113	0.148794	2	12	regulation of retrograde axon cargo transport
GO:2001019	0.00927104	16.2113	0.148794	2	12	positive regulation of retrograde axon cargo transport
GO:0034622	0.00995641	2.68214	3.60827	9	291	cellular macromolecular complex assembly
cellular component
GOCCID	Pvalue	OddsRatio	ExpCount	Count	Size	Term
GO:0030286	1.19857e-11	46.6571	0.321768	9	27	dynein complex
GO:0005929	1.60341e-08	22.9507	0.476693	8	40	cilium
GO:0005868	5.78713e-07	44.1892	0.17876	5	15	cytoplasmic dynein complex
GO:0005858	6.36568e-07	116.391	0.0834213	4	7	axonemal dynein complex
GO:0044447	1.26161e-06	87.28	0.0953387	4	8	axoneme part
GO:0031514	6.46209e-06	258.513	0.0476693	3	4	motile cilium
GO:0005930	8.60303e-06	43.6133	0.143008	4	12	axoneme
GO:0097014	8.60303e-06	43.6133	0.143008	4	12	ciliary cytoplasm
GO:0032838	8.60303e-06	43.6133	0.143008	4	12	cell projection cytoplasm
GO:0044441	7.83116e-05	21.78	0.238347	4	20	ciliary part
GO:0015630	0.000187779	3.22614	5.88716	16	494	microtubule cytoskeleton
GO:0044430	0.000302082	2.97937	6.78096	17	569	cytoskeletal part
GO:0005856	0.000864661	2.68945	7.4245	17	623	cytoskeleton
GO:1902494	0.00330201	2.74642	4.92186	12	413	catalytic complex
GO:0005874	0.00347108	5.39623	1.02489	5	86	microtubule
GO:0005875	0.00358592	2.84835	4.32599	11	363	microtubule associated complex
GO:0042995	0.00728161	3.08225	2.84824	8	239	cell projection
molecular function
GOMFID	Pvalue	OddsRatio	ExpCount	Count	Size	Term
GO:0003777	5.03138e-05	10.4535	0.668192	6	54	microtubule motor activity
GO:0003774	6.56959e-05	7.8525	1.01466	7	82	motor activity
GO:0030246	0.000698613	5.19082	1.48487	7	120	carbohydrate binding
GO:0008237	0.00242519	3.68914	2.35105	8	190	metallopeptidase activity
GO:0008235	0.00284993	7.47352	0.593948	4	48	metalloexopeptidase activity
GO:0005200	0.00284993	7.47352	0.593948	4	48	structural constituent of cytoskeleton
GO:0051082	0.00381784	6.84783	0.643444	4	52	unfolded protein binding
GO:0070011	0.00622404	2.07573	9.51555	18	769	peptidase activity, acting on L-amino acid peptides
GO:0016787	0.00967556	1.63551	27.4701	39	2220	hydrolase activity
GO:0008233	0.0097112	1.97536	9.94863	18	804	peptidase activity
Male expression level to female expression level ratio < 16 and > 8
biological process
GOBPID	Pvalue	OddsRatio	ExpCount	Count	Size	Term
GO:0007600	1.6879e-05	5.09222	2.75844	12	293	sensory perception
GO:0007605	5.08863e-05	10.4004	0.668427	6	71	sensory perception of sound
GO:0050954	0.000107003	9.00316	0.762572	6	81	sensory perception of mechanical stimulus
GO:0050877	0.000218872	3.60964	4.15178	13	441	neurological system process
GO:0050982	0.000518955	107.825	0.0376579	2	4	detection of mechanical stimulus
GO:0050974	0.000518955	107.825	0.0376579	2	4	detection of mechanical stimulus involved in sensory perception
GO:0003008	0.000677779	3.17715	4.66958	13	496	system process
GO:0043052	0.00178868	14.2075	0.244776	3	26	thermotaxis
GO:0009628	0.00341467	3.23231	3.06912	9	326	response to abiotic stimulus
GO:0050975	0.00375173	26.9375	0.0941447	2	10	sensory perception of touch
GO:0009581	0.00376281	6.86218	0.640184	4	68	detection of external stimulus
GO:0009582	0.00376281	6.86218	0.640184	4	68	detection of abiotic stimulus
GO:0060271	0.00496256	9.59866	0.348335	3	37	cilium morphogenesis
GO:0042384	0.00496256	9.59866	0.348335	3	37	cilium assembly
GO:0044782	0.00575879	9.06329	0.367164	3	39	cilium organization
GO:0007638	0.00638498	19.5841	0.122388	2	13	mechanosensory behavior
GO:0050914	0.00941447	Inf	0.00941447	1	1	sensory perception of salty taste
GO:0097106	0.00941447	Inf	0.00941447	1	1	postsynaptic density organization
GO:0018322	0.00941447	Inf	0.00941447	1	1	protein tyrosinylation
GO:0018166	0.00941447	Inf	0.00941447	1	1	C-terminal protein-tyrosinylation
GO:0044458	0.00941447	Inf	0.00941447	1	1	motile cilium assembly
cellular component
GOCCID	Pvalue	OddsRatio	ExpCount	Count	Size	Term
GO:0005929	0.000249775	15.1412	0.313773	4	40	cilium
GO:0005576	0.00108345	3.14105	5.05174	13	644	extracellular region
GO:0030286	0.00116606	16.7168	0.211797	3	27	dynein complex
GO:0034702	0.00222027	8.09701	0.556947	4	71	ion channel complex
GO:0005930	0.00378825	26.268	0.0941318	2	12	axoneme
GO:0097014	0.00378825	26.268	0.0941318	2	12	ciliary cytoplasm
GO:0032838	0.00378825	26.268	0.0941318	2	12	cell projection cytoplasm
GO:0005868	0.00593679	20.1969	0.117665	2	15	cytoplasmic dynein complex
GO:0034703	0.00688351	8.5063	0.392216	3	50	cation channel complex
GO:1902495	0.00898447	5.34323	0.823654	4	105	transmembrane transporter complex
molecular function
GOMFID	Pvalue	OddsRatio	ExpCount	Count	Size	Term
GO:0030506	0.000293929	202.553	0.029947	2	3	ankyrin binding
GO:0003939	0.000584029	101.266	0.0399293	2	4	L-iditol 2-dehydrogenase activity
GO:0022833	0.000584029	101.266	0.0399293	2	4	mechanically gated channel activity
GO:0008381	0.000584029	101.266	0.0399293	2	4	mechanically-gated ion channel activity
GO:0016616	0.00243247	5.82294	0.938338	5	94	oxidoreductase activity, acting on the CH-OH group of donors, NAD or NADP as acceptor
GO:0005262	0.00387656	10.5584	0.319434	3	32	calcium channel activity
GO:0004806	0.00511495	22.487	0.109806	2	11	triglyceride lipase activity
GO:0016298	0.00543791	6.13498	0.708745	4	71	lipase activity
GO:0016840	0.00609821	20.2362	0.119788	2	12	carbon-nitrogen lyase activity
GO:0005216	0.00840649	3.24954	2.3159	7	232	ion channel activity
GO:0022838	0.0087921	3.22021	2.33586	7	234	substrate-specific channel activity
GO:0015085	0.00949705	7.45869	0.439222	3	44	calcium ion transmembrane transporter activity
GO:0022803	0.00960223	3.16309	2.37579	7	238	passive transmembrane transporter activity
GO:0015267	0.00960223	3.16309	2.37579	7	238	channel activity
GO:0004457	0.00998232	Inf	0.00998232	1	1	lactate dehydrogenase activity
GO:0004459	0.00998232	Inf	0.00998232	1	1	L-lactate dehydrogenase activity
GO:0008903	0.00998232	Inf	0.00998232	1	1	hydroxypyruvate isomerase activity
Male expression level to female expression level ratio < 8 and > 4
biological process
GOBPID	Pvalue	OddsRatio	ExpCount	Count	Size	Term
GO:0060271	3.48757e-07	12.2928	0.977038	9	37	cilium morphogenesis
GO:0042384	3.48757e-07	12.2928	0.977038	9	37	cilium assembly
GO:0044782	5.67348e-07	11.4706	1.02985	9	39	cilium organization
GO:0055114	3.06601e-06	2.35855	21.5741	44	817	oxidation-reduction process
GO:0046351	1.818e-05	Inf	0.0792193	3	3	disaccharide biosynthetic process
GO:0005992	1.818e-05	Inf	0.0792193	3	3	trehalose biosynthetic process
GO:0018298	8.77799e-05	24.9971	0.264064	4	10	protein-chromophore linkage
GO:0034637	0.000137778	12.5407	0.528129	5	20	cellular carbohydrate biosynthetic process
GO:0009312	0.000280734	16.6588	0.343284	4	13	oligosaccharide biosynthetic process
GO:0022900	0.000288569	5.32511	1.71642	8	65	electron transport chain
GO:0042775	0.000310161	6.15904	1.32032	7	50	mitochondrial ATP synthesis coupled electron transport
GO:0042773	0.000502862	5.63219	1.42595	7	54	ATP synthesis coupled electron transport
GO:0035058	0.000671338	12.4897	0.422503	4	16	nonmotile primary cilium assembly
GO:0006119	0.00105953	4.89802	1.61079	7	61	oxidative phosphorylation
GO:0016051	0.00109253	5.79739	1.18829	6	45	carbohydrate biosynthetic process
GO:0022904	0.00116804	4.8084	1.6372	7	62	respiratory electron transport chain
GO:0006123	0.001357	18.6652	0.237658	3	9	mitochondrial electron transport, cytochrome c to oxygen
GO:0005991	0.00190095	15.9969	0.264064	3	10	trehalose metabolic process
GO:0005984	0.00190095	15.9969	0.264064	3	10	disaccharide metabolic process
GO:0006091	0.00192837	3.03626	3.93456	11	149	generation of precursor metabolites and energy
GO:0015980	0.00312507	3.24822	3.01033	9	114	energy derivation by oxidation of organic compounds
GO:0070925	0.0032084	2.82772	4.19862	11	159	organelle assembly
GO:0030031	0.00372025	3.15686	3.08955	9	117	cell projection assembly
GO:0009311	0.00515601	6.50789	0.712974	4	27	oligosaccharide metabolic process
GO:0044262	0.00568682	4.02934	1.6372	6	62	cellular carbohydrate metabolic process
GO:0010927	0.00631108	2.70779	3.96096	10	150	cellular component assembly involved in morphogenesis
GO:0021545	0.00658694	24.7865	0.132032	2	5	cranial nerve development
GO:0006120	0.00851466	5.54113	0.818599	4	31	mitochondrial electron transport, NADH to ubiquinone
GO:0055085	0.00897365	1.80788	13.5729	23	514	transmembrane transport
GO:0033692	0.00939798	7.99182	0.448909	3	17	cellular polysaccharide biosynthetic process
GO:0000271	0.00939798	7.99182	0.448909	3	17	polysaccharide biosynthetic process
GO:0009799	0.00939798	7.99182	0.448909	3	17	specification of symmetry
GO:0009855	0.00939798	7.99182	0.448909	3	17	determination of bilateral symmetry
cellular component
GOCCID	Pvalue	OddsRatio	ExpCount	Count	Size	Term
GO:0044425	1.52675e-06	2.21561	44.5521	72	1943	membrane part
GO:0016020	1.63925e-06	2.18158	57.5073	86	2508	membrane
GO:0005746	4.85982e-06	8.42963	1.30698	9	57	mitochondrial respiratory chain
GO:0044455	6.98201e-06	6.16023	2.10952	11	92	mitochondrial membrane part
GO:0070469	3.06008e-05	6.51196	1.628	9	71	respiratory chain
GO:0044441	6.96591e-05	14.6531	0.458591	5	20	ciliary part
GO:0045277	7.73565e-05	24.9807	0.252225	4	11	respiratory chain complex IV
GO:0005751	7.73565e-05	24.9807	0.252225	4	11	mitochondrial respiratory chain complex IV
GO:0005743	9.78918e-05	4.15224	3.27893	12	143	mitochondrial inner membrane
GO:0005740	0.00011195	3.61091	4.37954	14	191	mitochondrial envelope
GO:0031966	0.000114916	3.81462	3.85216	13	168	mitochondrial membrane
GO:0019866	0.000119569	4.05736	3.34771	12	146	organelle inner membrane
GO:0005929	0.000265335	7.78767	0.917182	6	40	cilium
GO:0016021	0.000300218	1.85425	36.8249	56	1606	integral component of membrane
GO:0031224	0.000386557	1.83088	37.1688	56	1621	intrinsic component of membrane
GO:0070069	0.000501027	13.4387	0.389802	4	17	cytochrome complex
GO:0045211	0.0007295	6.29648	1.10062	6	48	postsynaptic membrane
GO:0030964	0.000965063	7.56275	0.779605	5	34	NADH dehydrogenase complex
GO:0045271	0.000965063	7.56275	0.779605	5	34	respiratory chain complex I
GO:0005747	0.000965063	7.56275	0.779605	5	34	mitochondrial respiratory chain complex I
GO:0097060	0.00199378	5.07771	1.32991	6	58	synaptic membrane
GO:0031967	0.00212387	2.61379	5.86997	14	256	organelle envelope
GO:0031975	0.00220234	2.60261	5.89289	14	257	envelope
GO:0005930	0.00223348	14.4698	0.275155	3	12	axoneme
GO:0097014	0.00223348	14.4698	0.275155	3	12	ciliary cytoplasm
GO:0032838	0.00223348	14.4698	0.275155	3	12	cell projection cytoplasm
GO:0036064	0.00304051	43.1667	0.0917182	2	4	ciliary basal body
GO:0030286	0.00309143	7.58402	0.619098	4	27	dynein complex
GO:0044429	0.00396197	2.27858	7.65847	16	334	mitochondrial part
GO:0005868	0.0043918	10.8473	0.343943	3	15	cytoplasmic dynein complex
GO:0072372	0.0043918	10.8473	0.343943	3	15	primary cilium
GO:0031513	0.0043918	10.8473	0.343943	3	15	nonmotile primary cilium
GO:0035869	0.00499133	28.7733	0.114648	2	5	ciliary transition zone
GO:0005739	0.00533603	1.98494	11.5794	21	505	mitochondrion
molecular function
GOMFID	Pvalue	OddsRatio	ExpCount	Count	Size	Term
GO:0016491	1.19071e-06	2.45102	20.7876	44	858	oxidoreductase activity
GO:0016705	6.54311e-05	3.1361	6.34772	18	262	oxidoreductase activity, acting on paired donors, with incorporation or reduction of molecular oxygen
GO:0004497	0.000112119	3.23683	5.45128	16	225	monooxygenase activity
GO:0008036	0.000135443	61.187	0.12114	3	5	diuretic hormone receptor activity
GO:0005215	0.000240691	2.02004	20.3272	37	839	transporter activity
GO:0004948	0.000266036	40.787	0.145368	3	6	calcitonin receptor activity
GO:0009881	0.000623339	12.5912	0.411875	4	17	photoreceptor activity
GO:0015077	0.0011859	2.76574	5.47551	14	226	monovalent inorganic cation transmembrane transporter activity
GO:0015002	0.00145262	9.62445	0.508787	4	21	heme-copper terminal oxidase activity
GO:0016675	0.00145262	9.62445	0.508787	4	21	oxidoreductase activity, acting on a heme group of donors
GO:0016676	0.00145262	9.62445	0.508787	4	21	oxidoreductase activity, acting on a heme group of donors, oxygen as acceptor
GO:0004129	0.00145262	9.62445	0.508787	4	21	cytochrome-c oxidase activity
GO:0005506	0.00151161	2.58835	6.25081	15	258	iron ion binding
GO:0032450	0.00172552	81.2381	0.0726838	2	3	maltose alpha-glucosidase activity
GO:0015271	0.00172552	81.2381	0.0726838	2	3	outward rectifier potassium channel activity
GO:0003690	0.00174202	9.08879	0.533014	4	22	double-stranded DNA binding
GO:0020037	0.00186003	2.62616	5.74202	14	237	heme binding
GO:0046906	0.00193458	2.61416	5.76625	14	238	tetrapyrrole binding
GO:0015075	0.00195902	2.04034	12.6954	24	524	ion transmembrane transporter activity
GO:0022890	0.00209853	2.41514	7.12301	16	294	inorganic cation transmembrane transporter activity
GO:0022891	0.00229539	1.95685	14.3429	26	592	substrate-specific transmembrane transporter activity
GO:0003954	0.00235094	6.0307	0.944889	5	39	NADH dehydrogenase activity
GO:0022857	0.00281672	1.85784	16.8626	29	696	transmembrane transporter activity
GO:0008020	0.00339587	40.6147	0.0969117	2	4	G-protein coupled photoreceptor activity
GO:0008324	0.00371272	2.15456	8.94011	18	369	cation transmembrane transporter activity
GO:0005184	0.00435224	6.81223	0.678382	4	28	neuropeptide hormone activity
GO:0022892	0.0071136	1.77854	15.627	26	645	substrate-specific transporter activity
GO:0008137	0.00791567	5.63469	0.799522	4	33	NADH dehydrogenase (ubiquinone) activity
GO:0050136	0.00791567	5.63469	0.799522	4	33	NADH dehydrogenase (quinone) activity
GO:0008301	0.00875349	8.14696	0.436103	3	18	DNA binding, bending
GO:0016655	0.00880397	5.44629	0.82375	4	34	oxidoreductase activity, acting on NAD(P)H, quinone or similar compound as acceptor
GO:0015078	0.00949634	3.56828	1.81709	6	75	hydrogen ion transmembrane transporter activity
GO:0016651	0.00963591	4.17786	1.30831	5	54	oxidoreductase activity, acting on NAD(P)H
Male expression level to female expression level ratio < 4 and > 2
biological process
GOBPID	Pvalue	OddsRatio	ExpCount	Count	Size	Term
GO:0006119	2.77161e-15	9.34014	5.8969	30	61	oxidative phosphorylation
GO:0042775	3.63992e-14	10.4138	4.83352	26	50	mitochondrial ATP synthesis coupled electron transport
GO:0042773	4.11863e-14	9.62086	5.22021	27	54	ATP synthesis coupled electron transport
GO:0055114	1.70519e-13	2.18358	78.9798	143	817	oxidation-reduction process
GO:0006091	2.80221e-13	4.35661	14.4039	46	149	generation of precursor metabolites and energy
GO:0022900	1.51078e-12	7.2803	6.28358	28	65	electron transport chain
GO:0022904	2.77197e-12	7.41423	5.99357	27	62	respiratory electron transport chain
GO:0015980	5.49122e-11	4.46077	11.0204	36	114	energy derivation by oxidation of organic compounds
GO:0006120	3.46394e-10	11.56	2.99679	17	31	mitochondrial electron transport, NADH to ubiquinone
GO:0045333	1.15087e-09	4.45058	9.47371	31	98	cellular respiration
GO:0015985	0.000627835	6.58754	1.6434	7	17	energy coupled proton transport, down electrochemical gradient
GO:0015986	0.000627835	6.58754	1.6434	7	17	ATP synthesis coupled proton transport
GO:0055085	0.000688675	1.57099	49.6886	72	514	transmembrane transport
GO:0044710	0.00088967	1.28349	231.526	271	2395	single-organism metabolic process
GO:0034220	0.00113515	1.94033	18.2707	32	189	ion transmembrane transport
GO:0009145	0.00132644	4.70743	2.32009	8	24	purine nucleoside triphosphate biosynthetic process
GO:0009206	0.00132644	4.70743	2.32009	8	24	purine ribonucleoside triphosphate biosynthetic process
GO:0006754	0.00193232	5.06541	1.93341	7	20	ATP biosynthetic process
GO:1902600	0.0020836	3.49047	3.57681	10	37	hydrogen ion transmembrane transport
GO:0009201	0.00236675	4.18332	2.51343	8	26	ribonucleoside triphosphate biosynthetic process
GO:0006122	0.00239008	12.5139	0.676693	4	7	mitochondrial electron transport, ubiquinol to cytochrome c
GO:0015992	0.00250344	3.1428	4.2535	11	44	proton transport
GO:0006818	0.00303021	3.04998	4.35017	11	45	hydrogen transport
GO:0009142	0.00308308	3.96264	2.6101	8	27	nucleoside triphosphate biosynthetic process
GO:0051036	0.00441587	9.38425	0.773364	4	8	regulation of endosome size
GO:0009168	0.00470457	3.03854	3.96349	10	41	purine ribonucleoside monophosphate biosynthetic process
GO:0009127	0.00470457	3.03854	3.96349	10	41	purine nucleoside monophosphate biosynthetic process
GO:0006811	0.00634935	1.47408	41.955	58	434	ion transport
GO:0035290	0.00722644	4.33658	1.83674	6	19	trunk segmentation
GO:0006096	0.00781083	3.65602	2.41676	7	25	glycolysis
GO:0009156	0.0083345	2.59049	4.9302	11	51	ribonucleoside monophosphate biosynthetic process
GO:0035052	0.00933516	Inf	0.193341	2	2	dorsal vessel aortic cell fate commitment
GO:0070981	0.00933516	Inf	0.193341	2	2	L-asparagine biosynthetic process
GO:0070982	0.00933516	Inf	0.193341	2	2	L-asparagine metabolic process
GO:0007218	0.00967357	2.52699	5.02687	11	52	neuropeptide signaling pathway
GO:0009124	0.00967357	2.52699	5.02687	11	52	nucleoside monophosphate biosynthetic process
GO:0044724	0.00967357	2.52699	5.02687	11	52	single-organism carbohydrate catabolic process
cellular component
GOMFID	Pvalue	OddsRatio	ExpCount	Count	Size	Term
GO:0016491	8.16565e-19	2.47958	79.8492	159	858	oxidoreductase activity
GO:0003954	2.19318e-09	8.50399	3.62951	18	39	NADH dehydrogenase activity
GO:0015077	4.02973e-09	2.87318	21.0325	50	226	monovalent inorganic cation transmembrane transporter activity
GO:0005215	1.02666e-07	1.78152	78.081	123	839	transporter activity
GO:0022890	1.28471e-07	2.3793	27.3609	56	294	inorganic cation transmembrane transporter activity
GO:0016651	1.66131e-07	5.38333	5.02548	19	54	oxidoreductase activity, acting on NAD(P)H
GO:0008137	5.00787e-07	7.27893	3.07112	14	33	NADH dehydrogenase (ubiquinone) activity
GO:0050136	5.00787e-07	7.27893	3.07112	14	33	NADH dehydrogenase (quinone) activity
GO:0004497	5.47914e-07	2.51235	20.9395	45	225	monooxygenase activity
GO:0016655	7.78945e-07	6.91419	3.16419	14	34	oxidoreductase activity, acting on NAD(P)H, quinone or similar compound as acceptor
GO:0022804	1.13169e-06	2.40712	22.1493	46	238	active transmembrane transporter activity
GO:0015293	1.2364e-06	4.31106	6.14225	20	66	symporter activity
GO:0015294	1.2364e-06	4.31106	6.14225	20	66	solute:cation symporter activity
GO:0015370	2.41443e-06	4.80569	4.83935	17	52	solute:sodium symporter activity
GO:0015078	2.81088e-06	3.85685	6.97983	21	75	hydrogen ion transmembrane transporter activity
GO:0008121	4.1239e-06	58.8594	0.651451	6	7	ubiquinol-cytochrome-c reductase activity
GO:0016681	4.1239e-06	58.8594	0.651451	6	7	oxidoreductase activity, acting on diphenols and related substances as donors, cytochrome as acceptor
GO:0008324	5.39742e-06	1.99809	34.3408	61	369	cation transmembrane transporter activity
GO:0015291	6.268e-06	3.07672	10.2371	26	110	secondary active transmembrane transporter activity
GO:0016705	7.41857e-06	2.19301	24.3829	47	262	oxidoreductase activity, acting on paired donors, with incorporation or reduction of molecular oxygen
GO:0022857	1.37783e-05	1.67046	64.7728	98	696	transmembrane transporter activity
GO:0015075	1.56735e-05	1.77157	48.7657	78	524	ion transmembrane transporter activity
GO:0016679	4.19694e-05	19.6153	0.837579	6	9	oxidoreductase activity, acting on diphenols and related substances as donors
GO:0005416	9.6648e-05	14.7098	0.930644	6	10	cation:amino acid symporter activity
GO:0005506	0.000108768	1.99695	24.0106	43	258	iron ion binding
GO:0015296	0.000120962	4.92081	3.07112	11	33	anion:cation symporter activity
GO:0016918	0.000123613	24.4944	0.651451	5	7	retinal binding
GO:0008509	0.00018145	2.33476	13.6805	28	147	anion transmembrane transporter activity
GO:0022891	0.000211253	1.59895	55.0941	81	592	substrate-specific transmembrane transporter activity
GO:0020037	0.00029351	1.96141	22.0563	39	237	heme binding
GO:0046906	0.000320485	1.95133	22.1493	39	238	tetrapyrrole binding
GO:0008553	0.000617814	8.4027	1.20984	6	13	hydrogen-exporting ATPase activity, phosphorylative mechanism
GO:0036442	0.000681609	4.6529	2.6058	9	28	hydrogen-exporting ATPase activity
GO:0017032	0.000803579	Inf	0.279193	3	3	potassium:amino acid symporter activity
GO:0022820	0.000803579	Inf	0.279193	3	3	potassium ion symporter activity
GO:0003824	0.000870666	1.24981	452.944	498	4867	catalytic activity
GO:0008507	0.000958905	19.5735	0.558386	4	6	sodium:iodide symporter activity
GO:0015373	0.000958905	19.5735	0.558386	4	6	monovalent anion:sodium symporter activity
molecular function
GOMFID	Pvalue	OddsRatio	ExpCount	Count	Size	Term
GO:0016491	8.16565e-19	2.47958	79.8492	159	858	oxidoreductase activity
GO:0003954	2.19318e-09	8.50399	3.62951	18	39	NADH dehydrogenase activity
GO:0015077	4.02973e-09	2.87318	21.0325	50	226	monovalent inorganic cation transmembrane transporter activity
GO:0005215	1.02666e-07	1.78152	78.081	123	839	transporter activity
GO:0022890	1.28471e-07	2.3793	27.3609	56	294	inorganic cation transmembrane transporter activity
GO:0016651	1.66131e-07	5.38333	5.02548	19	54	oxidoreductase activity, acting on NAD(P)H
GO:0008137	5.00787e-07	7.27893	3.07112	14	33	NADH dehydrogenase (ubiquinone) activity
GO:0050136	5.00787e-07	7.27893	3.07112	14	33	NADH dehydrogenase (quinone) activity
GO:0004497	5.47914e-07	2.51235	20.9395	45	225	monooxygenase activity
GO:0016655	7.78945e-07	6.91419	3.16419	14	34	oxidoreductase activity, acting on NAD(P)H, quinone or similar compound as acceptor
GO:0022804	1.13169e-06	2.40712	22.1493	46	238	active transmembrane transporter activity
GO:0015293	1.2364e-06	4.31106	6.14225	20	66	symporter activity
GO:0015294	1.2364e-06	4.31106	6.14225	20	66	solute:cation symporter activity
GO:0015370	2.41443e-06	4.80569	4.83935	17	52	solute:sodium symporter activity
GO:0015078	2.81088e-06	3.85685	6.97983	21	75	hydrogen ion transmembrane transporter activity
GO:0008121	4.1239e-06	58.8594	0.651451	6	7	ubiquinol-cytochrome-c reductase activity
GO:0016681	4.1239e-06	58.8594	0.651451	6	7	oxidoreductase activity, acting on diphenols and related substances as donors, cytochrome as acceptor
GO:0008324	5.39742e-06	1.99809	34.3408	61	369	cation transmembrane transporter activity
GO:0015291	6.268e-06	3.07672	10.2371	26	110	secondary active transmembrane transporter activity
GO:0016705	7.41857e-06	2.19301	24.3829	47	262	oxidoreductase activity, acting on paired donors, with incorporation or reduction of molecular oxygen
GO:0022857	1.37783e-05	1.67046	64.7728	98	696	transmembrane transporter activity
GO:0015075	1.56735e-05	1.77157	48.7657	78	524	ion transmembrane transporter activity
GO:0016679	4.19694e-05	19.6153	0.837579	6	9	oxidoreductase activity, acting on diphenols and related substances as donors
GO:0005416	9.6648e-05	14.7098	0.930644	6	10	cation:amino acid symporter activity
GO:0005506	0.000108768	1.99695	24.0106	43	258	iron ion binding
GO:0015296	0.000120962	4.92081	3.07112	11	33	anion:cation symporter activity
GO:0016918	0.000123613	24.4944	0.651451	5	7	retinal binding
GO:0008509	0.00018145	2.33476	13.6805	28	147	anion transmembrane transporter activity
GO:0022891	0.000211253	1.59895	55.0941	81	592	substrate-specific transmembrane transporter activity
GO:0020037	0.00029351	1.96141	22.0563	39	237	heme binding
GO:0046906	0.000320485	1.95133	22.1493	39	238	tetrapyrrole binding
GO:0008553	0.000617814	8.4027	1.20984	6	13	hydrogen-exporting ATPase activity, phosphorylative mechanism
GO:0036442	0.000681609	4.6529	2.6058	9	28	hydrogen-exporting ATPase activity
GO:0017032	0.000803579	Inf	0.279193	3	3	potassium:amino acid symporter activity
GO:0022820	0.000803579	Inf	0.279193	3	3	potassium ion symporter activity
GO:0003824	0.000870666	1.24981	452.944	498	4867	catalytic activity
GO:0008507	0.000958905	19.5735	0.558386	4	6	sodium:iodide symporter activity
GO:0015373	0.000958905	19.5735	0.558386	4	6	monovalent anion:sodium symporter activity
Male expression level to female expression level ratio <2
biological process
GOBPID	Pvalue	OddsRatio	ExpCount	Count	Size	Term
GO:0006091	1.2641e-05	2.59594	14.5065	32	149	generation of precursor metabolites and energy
GO:0015980	2.72344e-05	2.79424	11.099	26	114	energy derivation by oxidation of organic compounds
GO:0045333	0.000142379	2.72862	9.54122	22	98	cellular respiration
GO:0044765	0.000168404	1.39935	136.985	175	1407	single-organism transport
GO:0051179	0.000347056	1.32638	197.153	238	2025	localization
GO:0051234	0.000417142	1.33837	170.671	209	1753	establishment of localization
GO:0007016	0.000420805	7.26265	1.55775	7	16	cytoskeletal anchoring at plasma membrane
GO:0006810	0.000446873	1.34039	165.316	203	1698	transport
GO:0055085	0.00051914	1.58506	50.0427	73	514	transmembrane transport
GO:0022904	0.000693383	2.99418	6.03628	15	62	respiratory electron transport chain
GO:0015992	0.00074889	3.51226	4.28381	12	44	proton transport
GO:0032787	0.000789337	2.35291	10.7095	22	110	monocarboxylic acid metabolic process
GO:0019752	0.00086426	1.68757	33.589	52	345	carboxylic acid metabolic process
GO:0044281	0.000907422	1.41145	90.9336	119	934	small molecule metabolic process
GO:0006818	0.000932361	3.40539	4.38117	12	45	hydrogen transport
GO:0006811	0.00117083	1.58821	42.254	62	434	ion transport
GO:0022900	0.00117183	2.81345	6.32836	15	65	electron transport chain
GO:0019318	0.00130675	2.57366	7.69139	17	79	hexose metabolic process
GO:0043436	0.00142362	1.63506	35.1467	53	361	oxoacid metabolic process
GO:0006082	0.00151575	1.62956	35.2441	53	362	organic acid metabolic process
GO:0015698	0.00163886	4.00528	2.92078	9	30	inorganic anion transport
GO:0044255	0.00169942	1.76523	24.1451	39	248	cellular lipid metabolic process
GO:0005996	0.00200678	2.45393	7.98347	17	82	monosaccharide metabolic process
GO:0019395	0.00201418	5.02543	1.94719	7	20	fatty acid oxidation
GO:0034440	0.00201418	5.02543	1.94719	7	20	lipid oxidation
GO:0090257	0.00245469	12.4155	0.681515	4	7	regulation of muscle system process
GO:0006937	0.00245469	12.4155	0.681515	4	7	regulation of muscle contraction
GO:0042692	0.00287778	2.22946	9.63858	19	99	muscle cell differentiation
GO:0022600	0.00341181	27.9089	0.389437	3	4	digestive system process
GO:0000266	0.00341181	27.9089	0.389437	3	4	mitochondrial fission
GO:0009612	0.00372764	4.35426	2.14191	7	22	response to mechanical stimulus
GO:0030258	0.0037689	2.64535	5.7442	13	59	lipid modification
GO:0061024	0.00411861	2.05419	11.391	21	117	membrane organization
GO:0006793	0.0045996	1.29119	127.249	154	1307	phosphorus metabolic process
GO:0044699	0.00487081	1.23929	600.318	633	6166	single-organism process
GO:0009062	0.00491589	4.0816	2.23927	7	23	fatty acid catabolic process
GO:0006119	0.00509891	2.53448	5.93892	13	61	oxidative phosphorylation
GO:0043161	0.00589227	2.48244	6.03628	13	62	proteasome-mediated ubiquitin-dependent protein catabolic process
GO:1901575	0.00611719	1.35327	76.135	97	782	organic substance catabolic process
GO:0030163	0.00612368	1.82416	15.5775	26	160	protein catabolic process
GO:0007610	0.00664801	1.44282	47.2193	64	485	behavior
GO:0010498	0.00678105	2.43248	6.13364	13	63	proteasomal protein catabolic process
GO:0009060	0.00708521	2.83106	4.18645	10	43	aerobic respiration
GO:0042775	0.00752844	2.63619	4.86797	11	50	mitochondrial ATP synthesis coupled electron transport
GO:0005978	0.0075348	7.44739	0.876234	4	9	glycogen biosynthetic process
GO:0009250	0.0075348	7.44739	0.876234	4	9	glucan biosynthetic process
GO:1902600	0.00767415	3.00128	3.6023	9	37	hydrogen ion transmembrane transport
GO:0016054	0.00767782	2.29858	6.91251	14	71	organic acid catabolic process
GO:0046395	0.00767782	2.29858	6.91251	14	71	carboxylic acid catabolic process
GO:0001676	0.00791188	13.9527	0.486797	3	5	long-chain fatty acid metabolic process
GO:0008053	0.00791188	13.9527	0.486797	3	5	mitochondrial fusion
GO:0006570	0.00791188	13.9527	0.486797	3	5	tyrosine metabolic process
GO:0035383	0.00819002	5.1753	1.36303	5	14	thioester metabolic process
GO:0006637	0.00819002	5.1753	1.36303	5	14	acyl-CoA metabolic process
GO:0044242	0.00920933	2.89741	3.69966	9	38	cellular lipid catabolic process
GO:0044710	0.00931624	1.20828	233.176	263	2395	single-organism metabolic process
GO:0007541	0.00946875	Inf	0.194719	2	2	sex determination, primary response to X:A ratio
GO:0010823	0.00946875	Inf	0.194719	2	2	negative regulation of mitochondrion organization
GO:0006083	0.00946875	Inf	0.194719	2	2	acetate metabolic process
GO:0010637	0.00946875	Inf	0.194719	2	2	negative regulation of mitochondrial fusion
GO:0019427	0.00946875	Inf	0.194719	2	2	acetyl-CoA biosynthetic process from acetate
GO:0044058	0.00946875	Inf	0.194719	2	2	regulation of digestive system process
GO:0070863	0.00946875	Inf	0.194719	2	2	positive regulation of protein exit from endoplasmic reticulum
GO:0008364	0.00946875	Inf	0.194719	2	2	pupal chitin-based cuticle development
cellular component
GOCCID	Pvalue	OddsRatio	ExpCount	Count	Size	Term
GO:0044444	5.02148e-06	1.49317	169.502	218	1734	cytoplasmic part
GO:0005739	5.3579e-06	1.84126	49.3649	80	505	mitochondrion
GO:0005811	1.6444e-05	2.29042	20.2347	40	207	lipid particle
GO:0005737	1.72471e-05	1.42536	226.199	275	2314	cytoplasm
GO:0044429	0.000115652	1.85097	32.6493	54	334	mitochondrial part
GO:0016020	0.000170379	1.35532	245.163	288	2508	membrane
GO:0031090	0.000216676	1.74178	38.2211	60	391	organelle membrane
GO:0005743	0.00024152	2.30362	13.9786	28	143	mitochondrial inner membrane
GO:0044449	0.000318847	3.69	4.49661	13	46	contractile fiber part
GO:0043292	0.000318847	3.69	4.49661	13	46	contractile fiber
GO:0019866	0.000346176	2.2439	14.2718	28	146	organelle inner membrane
GO:0031966	0.00034727	2.14322	16.4224	31	168	mitochondrial membrane
GO:0005740	0.000368019	2.05415	18.6707	34	191	mitochondrial envelope
GO:0044425	0.000381858	1.35034	189.933	228	1943	membrane part
GO:0000502	0.000402819	3.19744	5.76739	15	59	proteasome complex
GO:0005839	0.000429202	7.24632	1.56404	7	16	proteasome core complex
GO:0030017	0.000483097	3.74277	4.1056	12	42	sarcomere
GO:0030016	0.000767717	3.50767	4.3011	12	44	myofibril
GO:0016469	0.00146428	3.42548	4.00784	11	41	proton-transporting two-sector ATPase complex
GO:0015629	0.00173741	2.24288	10.655	21	109	actin cytoskeleton
GO:0030018	0.00328921	3.92237	2.63931	8	27	Z disc
GO:0031674	0.0042184	3.72562	2.73706	8	28	I band
GO:0030054	0.00458673	1.78905	18.3774	30	188	cell junction
GO:0033179	0.00459292	9.28106	0.782018	4	8	proton-transporting V-type ATPase, V0 domain
GO:0033176	0.00500751	4.07128	2.2483	7	23	proton-transporting V-type ATPase complex
GO:0005912	0.00518883	2.26889	8.01569	16	82	adherens junction
GO:0070161	0.00518883	2.26889	8.01569	16	82	anchoring junction
GO:0005801	0.00763331	7.4236	0.879771	4	9	cis-Golgi network
GO:0016342	0.00954221	Inf	0.195505	2	2	catenin complex
molecular function
GOMFID	Pvalue	OddsRatio	ExpCount	Count	Size	Term
GO:0022857	1.62339e-07	1.85713	62.674	103	696	transmembrane transporter activity
GO:0005215	1.72822e-07	1.7769	75.551	119	839	transporter activity
GO:0022892	1.19785e-06	1.81206	58.0815	94	645	substrate-specific transporter activity
GO:0022891	7.34466e-06	1.76969	53.3089	85	592	substrate-specific transmembrane transporter activity
GO:0015291	3.37831e-05	2.8719	9.90538	24	110	secondary active transmembrane transporter activity
GO:0016877	4.05526e-05	7.6479	1.89103	9	21	ligase activity, forming carbon-sulfur bonds
GO:0008324	6.21098e-05	1.8638	33.228	56	369	cation transmembrane transporter activity
GO:0022804	7.62957e-05	2.09186	21.4316	40	238	active transmembrane transporter activity
GO:0003779	0.00011608	2.50049	11.9765	26	133	actin binding
GO:0022890	0.000135445	1.92338	26.4744	46	294	inorganic cation transmembrane transporter activity
GO:0015075	0.000156597	1.66494	47.1856	72	524	ion transmembrane transporter activity
GO:0070003	0.000158005	8.90585	1.35073	7	15	threonine-type peptidase activity
GO:0004298	0.000158005	8.90585	1.35073	7	15	threonine-type endopeptidase activity
GO:0015645	0.000162919	12.2037	0.990538	6	11	fatty acid ligase activity
GO:0003824	0.000169241	1.2956	438.268	489	4867	catalytic activity
GO:0015103	0.000270687	3.49078	4.95269	14	55	inorganic anion transmembrane transporter activity
GO:0048037	0.000500068	1.95432	20.351	36	226	cofactor binding
GO:0015078	0.00086796	2.77312	6.75367	16	75	hydrogen ion transmembrane transporter activity
GO:0015077	0.00100126	1.88759	20.351	35	226	monovalent inorganic cation transmembrane transporter activity
GO:0004467	0.00100357	10.158	0.900489	5	10	long-chain fatty acid-CoA ligase activity
GO:0019205	0.00112702	4.79035	2.25122	8	25	nucleobase-containing compound kinase activity
GO:0016776	0.00176425	5.08556	1.89103	7	21	phosphotransferase activity, phosphate group as acceptor
GO:0019201	0.00190438	6.09837	1.44078	6	16	nucleotide kinase activity
GO:0050662	0.00193601	1.97937	15.0382	27	167	coenzyme binding
GO:0004559	0.0027063	7.25402	1.08059	5	12	alpha-mannosidase activity
GO:0003904	0.00271553	30.4171	0.360195	3	4	deoxyribodipyrimidine photo-lyase activity
GO:0008509	0.00295012	1.99942	13.2372	24	147	anion transmembrane transporter activity
GO:0004385	0.00340089	10.1473	0.720391	4	8	guanylate kinase activity
GO:0015923	0.00407482	6.34654	1.17064	5	13	mannosidase activity
GO:0008092	0.0055794	1.62362	25.754	39	286	cytoskeletal protein binding
GO:0008271	0.00568812	8.11694	0.81044	4	9	secondary active sulfate transmembrane transporter activity
GO:0015370	0.00575123	2.73313	4.68254	11	52	solute:sodium symporter activity
GO:0003998	0.00810028	Inf	0.180098	2	2	acylphosphatase activity
GO:0016208	0.00810028	Inf	0.180098	2	2	AMP binding
GO:0004689	0.00810028	Inf	0.180098	2	2	phosphorylase kinase activity
GO:0005324	0.00810028	Inf	0.180098	2	2	long-chain fatty acid transporter activity
GO:0004373	0.00810028	Inf	0.180098	2	2	glycogen (starch) synthase activity
GO:0015245	0.00810028	Inf	0.180098	2	2	fatty acid transporter activity
GO:0045505	0.00810028	Inf	0.180098	2	2	dynein intermediate chain binding
GO:0015116	0.00881114	6.76334	0.900489	4	10	sulfate transmembrane transporter activity
GO:0046873	0.0090624	1.66386	19.9908	31	222	metal ion transmembrane transporter activity
